# Supplementary material for: 4-Chloro-N-(3,4-dichloro­phen­yl)-2-methyl­benzene­sulfonamide
Source: Acta Crystallogr Sect E Struct Rep Online. 2011 Oct 12;67(Pt 11):o2939. doi: 10.1107/S1600536811041717 (PMC3247351; doi:10.1107/S1600536811041717)
Supplement: Supplementary file 2 [file e-67-o2939-Isup2.hkl]

# 
# h,k,l, Fc-squared, Fo-squared, sigma(Fo-squared) and status flag 
# 
data_I
_shelx_title ' S94 P21/C' 
_shelx_refln_list_code          4 
_shelx_F_calc_maximum      208.71 
_exptl_crystal_F_000       712.00 
_reflns_d_resolution_high  0.8001 
 
loop_ 
 _symmetry_equiv_pos_as_xyz 
 'x, y, z' 
 '-x, y+1/2, -z+1/2' 
 '-x, -y, -z' 
 'x, -y-1/2, z-1/2' 
 
_cell_length_a    14.5630 
_cell_length_b    10.0330 
_cell_length_c    10.1620 
_cell_angle_alpha  90.000 
_cell_angle_beta   92.600 
_cell_angle_gamma  90.000 
 
_shelx_F_squared_multiplier     1.000 
 
loop_ 
 _refln_index_h 
 _refln_index_k 
 _refln_index_l 
 _refln_F_squared_calc 
 _refln_F_squared_meas 
 _refln_F_squared_sigma 
 _refln_observed_status 
   3   0   0    43559.56    39181.97    103.11 o 
   4   0   0     5004.19     4886.54     17.89 o 
   5   0   0     6825.07     6384.98     12.17 o 
   6   0   0     1998.95     2018.21     29.05 o 
   7   0   0      594.18      538.13      3.76 o 
   8   0   0     3554.38     3849.94     23.55 o 
   9   0   0      239.83      253.26      2.90 o 
  10   0   0        5.19       10.21      2.26 o 
  11   0   0      105.27       97.67      4.50 o 
  12   0   0      448.47      417.74      7.91 o 
  13   0   0       53.09       49.26      2.71 o 
  14   0   0      164.73      165.79      4.71 o 
  15   0   0      259.83      246.15     12.91 o 
  16   0   0      135.68      128.36      3.68 o 
  17   0   0       34.26       36.61      4.45 o 
  18   0   0       39.74       38.55      5.08 o 
   2   1   0       25.87       33.01      0.64 o 
   3   1   0      102.36      119.28      1.31 o 
   4   1   0     2638.72     2771.54     13.91 o 
   5   1   0     2084.86     1956.41     10.83 o 
   6   1   0      735.02      848.25      6.73 o 
   7   1   0      147.65      216.84      1.50 o 
   8   1   0     1354.78     1298.48     10.15 o 
   9   1   0       44.79       45.07      2.19 o 
  10   1   0       84.92       73.17      1.27 o 
  11   1   0      219.60      231.42      2.68 o 
  12   1   0      497.95      471.00      7.92 o 
  13   1   0      457.60      434.37     11.91 o 
  14   1   0       15.32       12.50      1.59 o 
  15   1   0      115.62      117.11      3.08 o 
  16   1   0        8.73        8.53      1.82 o 
  17   1   0      169.22      163.36      3.42 o 
  18   1   0       62.95       65.60      5.52 o 
   0   2   0       92.77      128.50      1.66 o 
   1   2   0      613.74      598.48      8.62 o 
   2   2   0      363.48      435.49      5.02 o 
   3   2   0     1171.77     1300.06     31.81 o 
   4   2   0     1178.09     1251.27     10.73 o 
   5   2   0     2832.03     2691.58     22.76 o 
   6   2   0      332.93      389.13      2.31 o 
   7   2   0      941.33     1070.52      3.45 o 
   8   2   0       75.71       72.15      2.29 o 
   9   2   0     1013.45     1027.30      5.96 o 
  10   2   0     1203.85     1151.50     13.41 o 
  11   2   0      325.76      351.62      3.98 o 
  12   2   0     1619.29     1553.98     23.71 o 
  13   2   0      439.89      456.03     14.78 o 
  14   2   0       57.18       48.10      1.90 o 
  15   2   0        0.20       -1.74      1.74 o 
  16   2   0       15.02        4.80      2.07 o 
  17   2   0        8.80        6.61      2.67 o 
   1   3   0     1176.58     1197.13      5.20 o 
   2   3   0     2325.40     2613.77     18.44 o 
   3   3   0       91.56       91.05      4.42 o 
   4   3   0       96.04       79.53      2.48 o 
   5   3   0      225.06      242.30      2.43 o 
   6   3   0     6425.54     6651.06     79.77 o 
   7   3   0       34.92       66.94      1.94 o 
   8   3   0      409.28      358.15      9.08 o 
   9   3   0      858.48      941.26     18.64 o 
  10   3   0      114.79      133.27      4.77 o 
  11   3   0       35.98       37.06      1.92 o 
  12   3   0      144.29      153.18      3.80 o 
  13   3   0        0.31        4.85      1.63 o 
  14   3   0       23.07       27.77      1.79 o 
  15   3   0       17.50        9.04      2.34 o 
  16   3   0        5.77        1.17      2.50 o 
  17   3   0        1.79       -1.94      2.76 o 
   0   4   0     4705.60     5097.66     13.09 o 
   1   4   0      124.74      160.07      3.00 o 
   2   4   0        0.06        5.36      2.33 o 
   3   4   0      158.21      171.74      3.62 o 
   4   4   0       38.56       46.20      1.53 o 
   5   4   0     4316.19     4007.70     70.95 o 
   6   4   0      514.83      564.70      4.83 o 
   7   4   0      130.49      124.38     64.73 o 
   8   4   0      601.57      548.52    288.97 o 
   9   4   0      267.22      303.43     59.56 o 
  10   4   0      180.95      165.51      3.46 o 
  11   4   0        0.10        1.47      2.20 o 
  12   4   0       87.10       79.06      5.71 o 
  13   4   0      240.77      252.71      4.51 o 
  14   4   0       45.26       45.06      2.77 o 
  15   4   0        1.31       -0.46      2.06 o 
  16   4   0        4.55        2.44      2.56 o 
  17   4   0      107.98      100.10      5.22 o 
   1   5   0     7663.50     7801.16     30.70 o 
   2   5   0     4674.59     4868.22     84.99 o 
   3   5   0      182.77      165.75     16.56 o 
   4   5   0     1902.40     1787.69     38.96 o 
   5   5   0     2195.76     2066.34      7.45 o 
   6   5   0       11.36       18.82      2.60 o 
   7   5   0      147.90      168.63     89.29 o 
   8   5   0     1119.45     1044.17    547.45 o 
   9   5   0        3.65        1.42      2.71 o 
  10   5   0        0.15        3.84      2.35 o 
  11   5   0       15.00       12.45      2.46 o 
  12   5   0       37.91       42.05      6.48 o 
  13   5   0        6.95        2.88      2.92 o 
  14   5   0        0.44       -0.69      3.44 o 
  15   5   0        2.64       -0.64      2.31 o 
  16   5   0       18.11       14.24      2.37 o 
   0   6   0     2343.97     2305.72     11.05 o 
   1   6   0       11.61       25.75      2.36 o 
   2   6   0      112.36      119.44      2.56 o 
   3   6   0      566.01      483.49      3.88 o 
   4   6   0      352.97      356.84      3.46 o 
   5   6   0      136.34      147.26      4.50 o 
   6   6   0      193.04      168.09      5.05 o 
   7   6   0     1571.65     1608.48     11.93 o 
   8   6   0       45.56       51.65      4.81 o 
   9   6   0      310.45      325.76      7.24 o 
  10   6   0      666.94      675.26      9.35 o 
  11   6   0       66.48       67.28      5.43 o 
  12   6   0       25.97       25.54      5.27 o 
  13   6   0      143.38      140.73      6.65 o 
  14   6   0       47.61       54.86      5.78 o 
  15   6   0       13.24       20.42      5.18 o 
   1   7   0        0.80       -0.22      1.87 o 
   2   7   0       56.00       44.51      2.31 o 
   3   7   0        1.04        0.55      1.96 o 
   4   7   0      534.22      466.71      4.31 o 
   5   7   0       26.64       29.03      4.48 o 
   6   7   0       48.89       43.51      4.62 o 
   7   7   0      503.45      475.85      8.19 o 
   8   7   0       17.42       18.08      4.93 o 
   9   7   0       23.09       19.87      5.05 o 
  10   7   0      203.53      214.54      6.80 o 
  11   7   0       21.65       18.40      5.33 o 
  12   7   0        3.55        7.28      4.97 o 
  13   7   0      213.27      211.58      7.42 o 
  14   7   0        3.45       10.77      5.49 o 
  15   7   0       18.34       32.40      5.77 o 
   0   8   0      879.02      872.99      8.48 o 
   1   8   0       68.64       57.25      5.20 o 
   2   8   0        0.38        3.61      2.42 o 
   3   8   0       85.86       93.09      3.31 o 
   4   8   0       25.82       20.24      4.37 o 
   5   8   0       21.60       18.49      4.66 o 
   6   8   0       93.78       98.62      5.30 o 
   7   8   0       94.14       83.88      5.66 o 
   8   8   0       92.23       88.43      5.48 o 
   9   8   0       11.70        1.81      4.92 o 
  10   8   0        2.28       -4.46      4.98 o 
  11   8   0      135.95      139.59      6.67 o 
  12   8   0       27.28       23.43      5.55 o 
  13   8   0        5.36        0.36      5.35 o 
  14   8   0       49.11       60.06      6.46 o 
   1   9   0      164.25      155.81      3.38 o 
   2   9   0        6.59       11.32      2.38 o 
   3   9   0       43.85       41.86      4.14 o 
   4   9   0        0.20        1.28      4.14 o 
   5   9   0       22.96       40.34      4.98 o 
   6   9   0      720.54      709.44      9.60 o 
   7   9   0       80.33       94.02      6.02 o 
   8   9   0       58.75       72.78      5.65 o 
   9   9   0       82.12       72.67      5.77 o 
  10   9   0       23.46       25.37      5.40 o 
  11   9   0        0.00       -4.12      5.27 o 
  12   9   0        3.68        3.00      5.12 o 
   0  10   0        9.18       16.74      3.75 o 
   1  10   0       15.93       21.00      2.71 o 
   2  10   0       49.87       47.57      4.59 o 
   3  10   0      118.16      148.24      5.94 o 
   4  10   0       76.29       68.44      5.35 o 
   5  10   0        2.30        5.16      4.85 o 
   6  10   0       67.57       86.46      5.96 o 
   7  10   0      243.30      221.51      7.40 o 
   8  10   0       11.97       23.49      5.45 o 
   9  10   0       15.81       17.43      5.35 o 
  10  10   0        5.92        4.90      5.30 o 
   1  11   0      303.04      291.23      7.01 o 
   2  11   0      156.99      166.06      6.50 o 
   3  11   0       27.68       23.92      5.44 o 
   4  11   0      131.40      129.22      6.30 o 
   5  11   0      115.48      132.75      6.66 o 
   6  11   0      197.69      219.67      7.74 o 
   7  11   0      111.15      128.97      6.81 o 
   8  11   0      105.81      131.69      6.83 o 
   2  12   0        8.92        4.66      4.74 o 
   3  12   0       27.57       19.75      5.05 o 
   4  12   0        5.49        6.46      5.26 o 
   5  12   0      185.45      190.80      7.48 o 
 -18   1   1      193.03      171.84      7.33 o 
 -17   1   1       99.08       81.28      5.66 o 
 -16   1   1       58.22       57.74      4.67 o 
 -15   1   1       45.97       50.48      2.39 o 
 -14   1   1      381.47      391.83      6.49 o 
 -13   1   1       18.92       16.56      1.53 o 
 -12   1   1      918.89      869.41      4.64 o 
 -11   1   1       49.88       56.75      1.43 o 
 -10   1   1      246.21      234.17      3.13 o 
  -9   1   1     2876.56     2745.23     18.04 o 
  -8   1   1       18.33       27.23      1.09 o 
  -7   1   1      993.23     1104.05     11.77 o 
  -6   1   1     1478.71     1312.95     16.35 o 
  -5   1   1      385.57      302.99      2.17 o 
  -4   1   1     5683.66     5920.28      8.73 o 
  -3   1   1      540.72      567.39      5.17 o 
  -2   1   1     1721.29     1776.06     15.63 o 
  -1   1   1      421.91      502.98      2.70 o 
   0   1   1     4837.16     5065.99      7.67 o 
   1   1   1       16.58       34.44      0.96 o 
   2   1   1        0.28       15.75      0.95 o 
   3   1   1     2994.43     3455.95     25.23 o 
   4   1   1     7808.42     8330.94     25.35 o 
   5   1   1     2553.64     2495.43     18.13 o 
   6   1   1     1895.22     2003.30      9.73 o 
   7   1   1      106.14      154.16      1.79 o 
   8   1   1     2704.70     2634.23      9.70 o 
   9   1   1      300.16      321.07      2.75 o 
  10   1   1      947.83      905.77      9.57 o 
  11   1   1      286.06      279.65      3.39 o 
  12   1   1      223.16      199.23      2.65 o 
  13   1   1      847.78      848.43      7.12 o 
  14   1   1       23.58       23.49      2.01 o 
  15   1   1       56.89       46.76      3.26 o 
  16   1   1       41.22       45.13      2.39 o 
  17   1   1       66.29       73.47      3.67 o 
  18   1   1       33.47       38.72      3.51 o 
 -17   2   1       52.49       39.21      3.13 o 
 -16   2   1        0.00       -1.96      3.12 o 
 -15   2   1       17.52       17.48      2.12 o 
 -14   2   1        2.71        0.99      1.59 o 
 -13   2   1      311.66      301.82      6.41 o 
 -12   2   1       77.42       83.37      3.37 o 
 -11   2   1       18.44       23.74      1.50 o 
 -10   2   1       40.09       48.40      2.62 o 
  -9   2   1      442.96      474.26      4.22 o 
  -8   2   1     3858.67     4120.06     30.57 o 
  -7   2   1       83.71      126.96      2.17 o 
  -6   2   1       45.24       66.55      3.28 o 
  -5   2   1     4944.04     4807.36    102.63 o 
  -4   2   1      174.89      221.44      3.14 o 
  -3   2   1      160.29      135.52      2.42 o 
  -2   2   1     5605.04     5560.02     11.63 o 
  -1   2   1    14107.02    14176.58    202.33 o 
   0   2   1    12514.77    12028.92     31.58 o 
   1   2   1       21.71       34.78      1.31 o 
   2   2   1     2592.54     2781.80     12.31 o 
   3   2   1        0.16        3.39      1.79 o 
   4   2   1      129.12      137.86      5.74 o 
   5   2   1     2293.43     2246.73      6.40 o 
   6   2   1     1031.28     1119.88     13.71 o 
   7   2   1      353.74      414.11      4.97 o 
   8   2   1      981.49      904.71     10.44 o 
   9   2   1        2.00        3.56      1.15 o 
  10   2   1        9.39       14.56      1.47 o 
  11   2   1      626.25      670.26      5.46 o 
  12   2   1      179.87      181.87      3.19 o 
  13   2   1        4.84        1.67      1.99 o 
  14   2   1        0.05       -1.40      1.83 o 
  15   2   1      112.18      119.80      3.05 o 
  16   2   1        0.02       -1.80      2.09 o 
  17   2   1       48.34       53.93      4.70 o 
 -17   3   1       14.44       11.55      2.81 o 
 -16   3   1        0.80        0.17      1.76 o 
 -15   3   1      187.71      160.98      3.96 o 
 -14   3   1       61.12       66.38      2.07 o 
 -13   3   1      103.54      115.43      3.23 o 
 -12   3   1      847.31      758.56     13.88 o 
 -11   3   1      255.40      255.71      8.11 o 
 -10   3   1      148.37      140.17      9.28 o 
  -9   3   1      271.34      262.19      3.89 o 
  -8   3   1      210.37      242.30      4.46 o 
  -7   3   1        2.56       11.74      2.12 o 
  -6   3   1      486.13      365.06      3.20 o 
  -5   3   1      109.42      115.46      1.85 o 
  -4   3   1     1378.21     1340.33      4.86 o 
  -3   3   1     3736.70     3748.84     71.90 o 
  -2   3   1      146.79      181.86      4.24 o 
  -1   3   1     2595.71     2545.54     12.95 o 
   0   3   1    32526.70    30727.71     81.41 o 
   1   3   1     4625.78     4524.90     30.39 o 
   2   3   1     1029.31     1242.16      6.92 o 
   3   3   1     9355.97     8802.42     16.06 o 
   4   3   1      277.90      297.11      7.49 o 
   5   3   1      675.79      676.18      3.91 o 
   6   3   1      675.78      709.78     13.71 o 
   7   3   1      274.15      255.25      8.82 o 
   8   3   1     1174.81     1099.15      5.89 o 
   9   3   1      273.65      300.35      4.49 o 
  10   3   1      569.78      540.95      6.65 o 
  11   3   1        0.86       -0.38      1.68 o 
  12   3   1      291.22      272.86      3.51 o 
  13   3   1       47.42       39.30      2.21 o 
  14   3   1        6.94        7.27      2.28 o 
  15   3   1       68.71       64.28      3.11 o 
  16   3   1        1.92       -1.30      2.53 o 
  17   3   1        0.72       -2.88      2.88 o 
 -17   4   1       77.12       70.38      4.01 o 
 -16   4   1        0.61        1.35      2.21 o 
 -15   4   1      296.20      294.36      5.10 o 
 -14   4   1      119.76      102.36      2.71 o 
 -13   4   1      387.04      413.03     21.24 o 
 -12   4   1       21.74       19.90      4.51 o 
 -11   4   1      134.48      135.06     13.02 o 
 -10   4   1     1014.99      919.09     44.09 o 
  -9   4   1       30.47       32.26      1.99 o 
  -8   4   1      675.26      693.05     26.63 o 
  -7   4   1      149.23      108.96      8.81 o 
  -6   4   1      403.19      435.34     17.15 o 
  -5   4   1      328.23      332.48      6.24 o 
  -4   4   1      242.18      222.17      4.54 o 
  -3   4   1       55.06       58.20      2.56 o 
  -2   4   1     1677.41     1619.51     19.84 o 
  -1   4   1      102.62      113.05      3.85 o 
   0   4   1       89.92       62.79      7.01 o 
   1   4   1     6702.43     7030.63      7.78 o 
   2   4   1     1976.32     2135.69     25.51 o 
   3   4   1      337.98      359.25      6.10 o 
   4   4   1     1066.10      966.89     16.85 o 
   5   4   1     3518.47     3424.53     26.53 o 
   6   4   1      207.01      196.69      5.04 o 
   7   4   1      196.06      180.76      8.21 o 
   8   4   1      926.34      895.67      8.20 o 
   9   4   1      210.14      198.50     11.00 o 
  10   4   1       54.33       61.79      2.51 o 
  11   4   1       79.35       71.43      6.43 o 
  12   4   1      801.23      775.50      8.12 o 
  13   4   1       30.29       20.31      2.19 o 
  14   4   1       99.76       93.26      4.08 o 
  15   4   1        0.38        1.53      3.66 o 
  16   4   1        0.01       -0.70      2.53 o 
  17   4   1        0.92       -1.32      2.94 o 
 -16   5   1        1.32        0.81      2.26 o 
 -15   5   1       22.73       23.59      2.73 o 
 -14   5   1       26.67       21.09      2.98 o 
 -13   5   1       64.51       51.53      3.49 o 
 -12   5   1      567.86      530.76     56.89 o 
 -11   5   1        8.63        8.00      2.33 o 
 -10   5   1      299.94      280.08     16.11 o 
  -9   5   1      566.58      551.65     35.55 o 
  -8   5   1       13.66       16.11      1.70 o 
  -7   5   1       41.62       42.48      2.39 o 
  -6   5   1      198.10      206.14     15.69 o 
  -5   5   1        3.33        3.34      1.78 o 
  -4   5   1      942.26      930.77      4.96 o 
  -3   5   1      176.30      185.48      2.61 o 
  -2   5   1     1239.61     1220.27     59.70 o 
  -1   5   1      463.37      427.20     11.76 o 
   0   5   1     2753.75     2763.89      8.26 o 
   1   5   1       25.92       26.30      2.00 o 
   2   5   1       96.26       69.88      2.24 o 
   3   5   1       19.80       22.05      2.15 o 
   4   5   1      280.65      267.64      2.88 o 
   5   5   1      214.80      197.26      3.46 o 
   6   5   1      161.86      193.98      2.75 o 
   7   5   1        0.76        0.82      1.61 o 
   8   5   1        4.37        0.19      4.38 o 
   9   5   1       64.54       58.84      4.54 o 
  10   5   1      455.83      452.37      4.87 o 
  11   5   1       73.13       66.75      2.96 o 
  12   5   1      214.77      227.69      4.29 o 
  13   5   1      887.95      885.10     17.47 o 
  14   5   1        0.02        1.25      2.20 o 
  15   5   1       84.77       65.46      2.80 o 
  16   5   1       17.77       23.08      3.17 o 
 -15   6   1      118.85      116.26      6.54 o 
 -14   6   1        2.27       -0.91      5.26 o 
 -13   6   1       91.78      121.55      6.97 o 
 -12   6   1       67.21       71.58      5.58 o 
 -11   6   1       28.12       20.53     14.00 o 
 -10   6   1      884.39      901.24     10.69 o 
  -9   6   1      187.51      169.40      6.25 o 
  -8   6   1      484.83      491.36      8.02 o 
  -7   6   1      530.04      536.61      7.89 o 
  -6   6   1     2610.79     2479.69      8.78 o 
  -5   6   1     2223.14     2113.74     68.36 o 
  -4   6   1       19.89       29.55      4.68 o 
  -3   6   1       55.13       42.51      2.12 o 
  -2   6   1      880.69      861.64     27.01 o 
  -1   6   1      978.90     1002.41     14.99 o 
   0   6   1     1342.99     1250.30     10.34 o 
   1   6   1       83.57       72.68      4.44 o 
   2   6   1      107.10       92.88      2.38 o 
   3   6   1      644.59      637.43      6.06 o 
   4   6   1       43.23       35.11      1.88 o 
   5   6   1      392.34      357.16      6.03 o 
   6   6   1     1619.29     1667.97     11.63 o 
   7   6   1       18.22       16.64      4.45 o 
   8   6   1        1.01        2.30      4.30 o 
   9   6   1     1232.33     1224.72     11.26 o 
  10   6   1        7.17        9.73      4.38 o 
  11   6   1        0.01       -2.43      4.84 o 
  12   6   1      316.72      329.85      7.69 o 
  13   6   1       44.81       53.22      5.61 o 
  14   6   1       47.23       60.04      5.56 o 
  15   6   1       18.79       21.55      5.70 o 
 -15   7   1        2.55        0.26      5.37 o 
 -14   7   1      150.22      167.19      7.36 o 
 -13   7   1       14.03       17.86      5.50 o 
 -12   7   1       18.54       28.87      5.54 o 
 -11   7   1      196.13      224.41      7.22 o 
 -10   7   1      400.00      393.97      8.18 o 
  -9   7   1        4.80        2.00      4.96 o 
  -8   7   1      497.75      524.02      8.58 o 
  -7   7   1     1657.12     1678.13     13.13 o 
  -6   7   1      175.28      174.10      6.15 o 
  -5   7   1      246.36      247.26     10.11 o 
  -4   7   1      523.78      460.44      7.24 o 
  -3   7   1      328.14      344.83      4.35 o 
  -2   7   1        2.45        0.84      1.98 o 
  -1   7   1        2.62        0.50      1.87 o 
   0   7   1        6.25       36.72     20.21 o 
   1   7   1      168.10      169.12      5.59 o 
   2   7   1      190.18      210.71      4.67 o 
   3   7   1       19.27       12.84      2.06 o 
   4   7   1      372.92      352.82      6.48 o 
   5   7   1        2.31       -0.17      3.99 o 
   6   7   1      527.97      546.93      8.18 o 
   7   7   1      442.67      407.55      7.72 o 
   8   7   1        0.31       -4.55      4.55 o 
   9   7   1      301.34      325.49      7.20 o 
  10   7   1       35.57       30.84      4.86 o 
  11   7   1       22.04       24.67      5.17 o 
  12   7   1      145.88      136.57      6.48 o 
  13   7   1      164.74      165.05      6.75 o 
  14   7   1        3.23        3.71      4.93 o 
 -13   8   1        4.98       10.35      5.62 o 
 -12   8   1        0.91        6.07      5.28 o 
 -11   8   1        4.74        3.89      5.10 o 
 -10   8   1       35.87       31.27      5.35 o 
  -9   8   1        1.66       -3.43      4.92 o 
  -8   8   1        3.47       -2.91      4.76 o 
  -7   8   1       55.81       39.18      4.85 o 
  -6   8   1       54.71       55.92      5.01 o 
  -5   8   1      229.52      236.89      6.07 o 
  -4   8   1       26.26       25.73      2.58 o 
  -3   8   1      152.16      150.53      8.03 o 
  -2   8   1      647.25      646.06     10.29 o 
  -1   8   1      940.26      966.23     17.23 o 
   0   8   1      269.67      245.99      3.82 o 
   1   8   1      825.83      786.15      5.68 o 
   2   8   1      409.95      375.89     16.17 o 
   3   8   1       94.95       92.09      4.98 o 
   4   8   1     1513.66     1503.15     11.89 o 
   5   8   1      236.51      255.08      6.44 o 
   6   8   1      246.19      255.67      6.93 o 
   7   8   1      574.28      546.93      8.68 o 
   8   8   1        3.98        4.47      4.44 o 
   9   8   1        0.08       -1.64      4.58 o 
  10   8   1      150.85      125.68      6.08 o 
  11   8   1       71.35       56.37      5.54 o 
  12   8   1        4.46       -2.27      5.25 o 
  13   8   1        7.28        4.57      5.39 o 
 -12   9   1       13.05       19.97      6.07 o 
 -11   9   1       43.82       48.13      6.01 o 
 -10   9   1       77.78       62.61      5.77 o 
  -9   9   1        2.90       -0.10      5.09 o 
  -8   9   1      143.12      148.09      6.57 o 
  -7   9   1      293.60      297.46      7.42 o 
  -6   9   1       14.14       24.15      4.87 o 
  -5   9   1       67.78       75.89      5.23 o 
  -4   9   1       56.96       59.54      4.57 o 
  -3   9   1        1.23       -0.23      2.43 o 
  -2   9   1       48.84       48.60      4.17 o 
  -1   9   1       13.48        7.85      2.47 o 
   0   9   1        1.81        6.97      2.40 o 
   1   9   1        0.33        3.01      2.32 o 
   2   9   1      186.02      182.39      5.44 o 
   3   9   1       25.98       39.17      4.51 o 
   4   9   1       66.06       59.29      4.83 o 
   5   9   1      104.81      105.06      5.82 o 
   6   9   1      327.44      318.13      7.66 o 
   7   9   1      155.78      168.38      6.48 o 
   8   9   1        0.12        0.89      4.97 o 
   9   9   1       17.24       10.77      5.09 o 
  10   9   1      101.34       93.78      5.84 o 
  11   9   1        0.05       -5.23      5.23 o 
  12   9   1       20.29        7.51      5.59 o 
 -10  10   1      137.02      126.58      6.95 o 
  -9  10   1       25.12       20.01      5.50 o 
  -8  10   1        4.08        6.24      5.47 o 
  -7  10   1      134.37      168.79      6.96 o 
  -6  10   1       61.09       74.14      5.93 o 
  -5  10   1       91.17       99.56      5.84 o 
  -4  10   1       19.44       25.35      4.64 o 
  -3  10   1       40.60       48.27      4.52 o 
  -2  10   1       32.28       25.67      5.36 o 
  -1  10   1        0.06        3.47      3.24 o 
   0  10   1        0.65       -0.70      2.59 o 
   1  10   1        7.25        5.29      3.99 o 
   2  10   1       22.56       19.82      4.55 o 
   3  10   1      100.49       77.09      5.29 o 
   4  10   1       41.84       56.08      5.35 o 
   5  10   1      297.09      309.15      7.82 o 
   6  10   1       10.22       17.25      5.76 o 
   7  10   1       19.15       14.02      5.14 o 
   8  10   1       57.92       53.37      5.86 o 
   9  10   1       76.23       85.08      6.07 o 
  10  10   1        3.97       -0.97      5.37 o 
  -8  11   1       35.77       41.39      6.25 o 
  -7  11   1        0.30       12.61      5.81 o 
  -6  11   1       41.19       48.05      6.09 o 
  -5  11   1        9.81       22.40      5.58 o 
  -4  11   1        6.15       11.01      5.43 o 
  -3  11   1       44.73       45.41      5.34 o 
  -2  11   1        6.05       -4.60      4.60 o 
  -1  11   1        8.84       10.91      4.66 o 
   0  11   1       74.33       73.84      5.23 o 
   1  11   1       12.86        6.45      4.86 o 
   2  11   1        7.42        6.21      4.92 o 
   3  11   1       15.59        7.29      5.02 o 
   4  11   1        6.63       -0.96      5.75 o 
   5  11   1       94.78       89.61      6.91 o 
   6  11   1        4.39        4.77      5.54 o 
   7  11   1       26.40       22.27      5.72 o 
   8  11   1       35.33       37.62      6.34 o 
  -5  12   1        0.82        4.30      5.55 o 
  -4  12   1       17.83       14.81      5.50 o 
  -3  12   1       34.01       39.91      5.13 o 
   0  12   1        7.92        6.15      4.33 o 
   1  12   1        9.66        2.34      4.69 o 
   2  12   1       23.46        5.91      5.04 o 
   3  12   1        7.46        0.00      5.38 o 
   5  12   1       19.32       14.84      6.14 o 
 -18   0   2       11.92        5.07      4.13 o 
 -17   0   2       89.04       61.70      4.78 o 
 -16   0   2       21.92       23.28      3.77 o 
 -15   0   2       52.77       39.09      4.26 o 
 -14   0   2      114.35      130.94     10.09 o 
 -13   0   2      458.52      426.98    170.40 o 
 -12   0   2      921.56      829.43     46.18 o 
 -11   0   2     1538.48     1514.26     53.58 o 
 -10   0   2     5344.18     5240.47    147.66 o 
  -9   0   2      180.40      182.45      3.51 o 
  -8   0   2        0.13        1.37      2.01 o 
  -7   0   2      320.53      310.08      2.60 o 
  -6   0   2     3918.52     3946.22     23.18 o 
  -5   0   2     1345.28     1333.01     24.47 o 
  -4   0   2      614.41      493.03      4.11 o 
  -3   0   2     9752.58    10600.45     16.64 o 
  -2   0   2     2378.04     2285.14     63.39 o 
  -1   0   2    34890.01    34202.67    140.07 o 
   0   0   2     3035.31     3073.47      7.54 o 
   1   0   2     3611.38     3300.11      7.12 o 
   2   0   2    23131.05    22435.26     84.16 o 
   3   0   2    38427.17    37316.36     82.21 o 
   4   0   2     1706.80     1477.20      9.79 o 
   5   0   2     3148.10     3183.36     18.73 o 
   6   0   2     6401.38     6752.56     67.81 o 
   7   0   2      317.98      323.68      3.06 o 
   8   0   2      496.98      389.35     13.31 o 
   9   0   2       77.99       93.80      3.08 o 
  10   0   2     2096.66     2002.49     12.43 o 
  11   0   2      504.71      506.32      6.95 o 
  12   0   2      466.09      474.95      7.14 o 
  13   0   2      789.55      800.65      9.60 o 
  14   0   2       69.99       81.36      4.42 o 
  15   0   2       96.23      109.41      4.96 o 
  16   0   2       58.30       52.84      4.51 o 
  17   0   2       69.86       81.76      5.35 o 
 -18   1   2        4.85        2.54      2.95 o 
 -17   1   2      159.77      150.34      4.49 o 
 -16   1   2        1.48        1.57      2.51 o 
 -15   1   2       18.84       19.15      2.39 o 
 -14   1   2      546.40      526.42     27.53 o 
 -13   1   2      373.39      367.74      9.81 o 
 -12   1   2      380.51      376.97      7.49 o 
 -11   1   2       10.01       19.58      2.10 o 
 -10   1   2     1167.71     1141.80     15.17 o 
  -9   1   2       44.10       40.57      1.93 o 
  -8   1   2     2296.11     2472.22     32.58 o 
  -7   1   2     1317.69     1283.53     18.52 o 
  -6   1   2      587.80      650.06      6.87 o 
  -5   1   2     3545.45     3721.66     39.99 o 
  -4   1   2      749.01      774.24     12.04 o 
  -3   1   2      362.21      359.14      7.91 o 
  -2   1   2     1848.52     1780.42     17.58 o 
  -1   1   2      133.01      184.61      1.48 o 
   0   1   2     1777.12     1875.40      9.60 o 
   1   1   2     2370.90     2689.46      7.01 o 
   2   1   2     6587.50     6621.29      8.13 o 
   3   1   2     4966.31     5425.92     12.18 o 
   4   1   2     6519.15     6672.14     25.66 o 
   5   1   2     3455.58     3305.26      7.16 o 
   6   1   2       38.34       35.09      3.21 o 
   7   1   2     2679.95     2833.54     17.15 o 
   8   1   2     2427.96     2334.35     48.00 o 
   9   1   2      209.18      217.68      8.01 o 
  10   1   2      132.00      144.40      3.72 o 
  11   1   2      857.05      923.15     29.04 o 
  12   1   2      778.82      791.72     30.31 o 
  13   1   2       69.34       74.75      3.24 o 
  14   1   2       89.96       86.94      3.14 o 
  15   1   2       78.37       85.24      3.44 o 
  16   1   2        1.72        4.28      2.66 o 
  17   1   2        2.76        4.30      4.55 o 
 -17   2   2       18.44       15.61      2.80 o 
 -16   2   2      145.12      144.54      3.20 o 
 -15   2   2      150.97      169.74      6.26 o 
 -14   2   2       64.09       66.80      6.92 o 
 -13   2   2      110.29       92.16      2.43 o 
 -12   2   2      257.60      230.69      4.37 o 
 -11   2   2      140.05      122.23      3.32 o 
 -10   2   2       27.86       22.56      3.18 o 
  -9   2   2       89.66       56.86      3.45 o 
  -8   2   2      326.99      380.43      3.63 o 
  -7   2   2       64.78       87.34      3.04 o 
  -6   2   2      739.77      633.60     16.77 o 
  -5   2   2     1926.27     2018.24     17.59 o 
  -4   2   2     2508.81     2533.44      9.86 o 
  -3   2   2     1035.25     1141.63     31.44 o 
  -2   2   2     3392.48     3678.13     22.42 o 
  -1   2   2     3478.34     3319.44     27.63 o 
   0   2   2    18097.45    18326.97     58.44 o 
   1   2   2     5289.41     5435.72     97.14 o 
   2   2   2    11152.00    11419.42     17.19 o 
   3   2   2      515.59      507.62      4.06 o 
   4   2   2     2544.39     2360.65      8.66 o 
   5   2   2       30.43       39.98      2.04 o 
   6   2   2      729.40      855.41      5.89 o 
   7   2   2      822.22      735.50      9.36 o 
   8   2   2       18.78       31.14      1.62 o 
   9   2   2      479.75      458.35      5.25 o 
  10   2   2      608.59      605.32     16.13 o 
  11   2   2      366.85      334.04      7.38 o 
  12   2   2      123.61      117.68     10.63 o 
  13   2   2      346.27      373.14     23.11 o 
  14   2   2       33.29       30.69      2.88 o 
  15   2   2       63.94       43.23      3.12 o 
  16   2   2       81.96       83.77      3.73 o 
  17   2   2       43.08       54.12      4.92 o 
 -17   3   2       97.58       93.83      4.12 o 
 -16   3   2       24.59       27.80      3.11 o 
 -15   3   2        4.67        4.60      2.26 o 
 -14   3   2       18.55       11.32      1.98 o 
 -13   3   2       39.93       38.70      2.73 o 
 -12   3   2       18.19       28.20      2.65 o 
 -11   3   2       67.68       61.38      2.41 o 
 -10   3   2      146.54      122.45     15.74 o 
  -9   3   2       46.90       61.96     15.95 o 
  -8   3   2      175.86      162.03      4.45 o 
  -7   3   2      959.63     1073.63      8.69 o 
  -6   3   2      124.66      165.17      4.08 o 
  -5   3   2     1372.77     1363.00      8.57 o 
  -4   3   2      835.74      842.49      6.52 o 
  -3   3   2      275.18      294.37      6.78 o 
  -2   3   2      461.57      476.72      4.39 o 
  -1   3   2       46.77       65.87      3.69 o 
   0   3   2     2922.52     3016.40     17.11 o 
   1   3   2       85.82      109.47      2.69 o 
   2   3   2       39.87       40.59      2.50 o 
   3   3   2        7.78        9.63      1.87 o 
   4   3   2      197.41      214.29      3.49 o 
   5   3   2       24.88       25.37      2.29 o 
   6   3   2       26.45       25.68      2.31 o 
   7   3   2        0.03        0.47      2.35 o 
   8   3   2      448.04      427.68     15.55 o 
   9   3   2      104.54       85.36      2.44 o 
  10   3   2       16.74       16.15      1.74 o 
  11   3   2        8.06        2.89      1.75 o 
  12   3   2       34.87       36.74      2.77 o 
  13   3   2        3.65        4.06      3.50 o 
  14   3   2       63.00       54.44      4.28 o 
  15   3   2        3.81        3.37      3.74 o 
  16   3   2       32.67       37.40      4.65 o 
  17   3   2       54.62       63.44      4.92 o 
 -17   4   2        1.61        2.08      2.64 o 
 -16   4   2        0.16        1.72      3.39 o 
 -15   4   2      113.47      121.85      4.56 o 
 -14   4   2      129.23      121.33      3.30 o 
 -13   4   2      119.08      119.92     11.50 o 
 -12   4   2       71.26       60.55      2.82 o 
 -11   4   2      371.39      359.42     23.91 o 
 -10   4   2       36.92       20.83      8.88 o 
  -9   4   2      137.02      109.52      5.33 o 
  -8   4   2       53.66       43.86      2.06 o 
  -7   4   2      109.81      116.03      2.45 o 
  -6   4   2     2593.16     3252.21    523.08 o 
  -5   4   2     1216.47     1213.83    665.02 o 
  -4   4   2       87.42       82.29      2.49 o 
  -3   4   2       85.46       95.76      1.57 o 
  -2   4   2       13.13       11.26      1.03 o 
  -1   4   2      438.50      444.66      9.03 o 
   0   4   2      532.17      504.90      8.65 o 
   1   4   2      710.39      677.73      6.88 o 
   2   4   2     1957.41     1979.56     26.18 o 
   3   4   2      305.13      282.93      2.19 o 
   4   4   2     1577.50     1535.25     34.44 o 
   5   4   2       54.07       59.64      3.18 o 
   6   4   2       55.85       51.14      3.15 o 
   7   4   2     1218.08     1122.49      8.59 o 
   8   4   2      122.61      113.28      7.09 o 
   9   4   2      301.03      302.63     11.58 o 
  10   4   2       29.32       30.02      2.33 o 
  11   4   2      404.93      389.39      4.92 o 
  12   4   2       77.37       92.13      5.50 o 
  13   4   2        1.24        7.11      2.78 o 
  14   4   2        1.00        6.58      3.65 o 
  15   4   2       14.06        5.94      3.97 o 
  16   4   2       71.96       70.82      5.06 o 
 -16   5   2       26.38       26.03      4.51 o 
 -15   5   2       72.52       75.34      4.11 o 
 -14   5   2       14.68       13.59      2.52 o 
 -13   5   2      104.06       97.19      5.45 o 
 -12   5   2       33.32       37.21      7.88 o 
 -11   5   2      146.11      130.64     11.80 o 
 -10   5   2       14.95       10.46      2.17 o 
  -9   5   2      339.89      355.08     21.62 o 
  -8   5   2      113.67      115.74      2.63 o 
  -7   5   2      129.77      121.53      8.42 o 
  -6   5   2      656.74      601.09      8.16 o 
  -5   5   2     1106.92     1059.18     10.33 o 
  -4   5   2        7.75       17.17      1.92 o 
  -3   5   2      426.23      411.43     13.70 o 
  -2   5   2     3216.49     3099.01     42.27 o 
  -1   5   2      753.89      815.24      5.89 o 
   0   5   2     4749.15     4588.55     10.92 o 
   1   5   2     1787.60     1806.48     15.70 o 
   2   5   2     1409.85     1353.95     14.38 o 
   3   5   2     2265.69     2176.78     47.92 o 
   4   5   2     4460.15     4738.22     16.54 o 
   5   5   2      906.18      924.30      8.01 o 
   6   5   2      117.19      124.52      4.26 o 
   7   5   2     1782.49     1806.46     11.47 o 
   8   5   2        0.44       -1.79      3.78 o 
   9   5   2       20.86       18.23      2.67 o 
  10   5   2        0.31        3.27      3.73 o 
  11   5   2      100.41       88.36      4.97 o 
  12   5   2       16.33        9.89      4.38 o 
  13   5   2       26.82       42.42      5.42 o 
  14   5   2       15.65       18.79      3.05 o 
  15   5   2       74.24       70.99      5.02 o 
  16   5   2       30.68       34.06      4.89 o 
 -15   6   2       71.65       72.77     11.53 o 
 -14   6   2        2.51       -3.32      4.24 o 
 -13   6   2       12.22       14.21      5.28 o 
 -12   6   2      193.32      218.62      7.31 o 
 -11   6   2       19.22       18.65      5.52 o 
 -10   6   2      314.92      344.94      7.91 o 
  -9   6   2      114.21      121.68      6.17 o 
  -8   6   2      821.94      808.32     43.48 o 
  -7   6   2      713.47      689.67     23.50 o 
  -6   6   2      253.60      261.98     10.09 o 
  -5   6   2     1249.63     1229.98     43.67 o 
  -4   6   2      562.68      557.96      8.76 o 
  -3   6   2     1130.55     1032.78      5.79 o 
  -2   6   2       15.92        7.54      1.47 o 
  -1   6   2      599.12      570.27      4.16 o 
   0   6   2      891.31      771.83      4.69 o 
   1   6   2      159.83      153.41      2.63 o 
   2   6   2      133.29      177.06      5.59 o 
   3   6   2     1079.41     1044.80     33.76 o 
   4   6   2      147.50      159.48      4.76 o 
   5   6   2      133.12      155.90      5.09 o 
   6   6   2     1125.97     1098.13      9.86 o 
   7   6   2        2.73        2.08      4.19 o 
   8   6   2        2.39       -1.69      4.32 o 
   9   6   2       54.01       47.33      4.50 o 
  10   6   2      419.45      401.26      7.35 o 
  11   6   2       51.26       43.19      4.98 o 
  12   6   2       37.63       27.89      4.86 o 
  13   6   2      285.89      272.67      7.17 o 
  14   6   2       11.92        7.05      3.07 o 
  15   6   2        1.51        5.20      3.08 o 
 -14   7   2      113.32      131.01      7.00 o 
 -13   7   2       67.25       75.56      6.29 o 
 -12   7   2       15.59       18.81      5.75 o 
 -11   7   2       82.53       96.49      6.21 o 
 -10   7   2      318.24      320.42      7.99 o 
  -9   7   2      169.09      167.40      6.62 o 
  -8   7   2       49.25       48.15      5.29 o 
  -7   7   2      152.42      144.84     11.68 o 
  -6   7   2     1048.22     1002.31     32.32 o 
  -5   7   2      574.37      587.66     10.52 o 
  -4   7   2      100.71       98.60      6.55 o 
  -3   7   2      635.83      599.49     12.31 o 
  -2   7   2      168.52      136.76      2.89 o 
  -1   7   2      101.93       77.51      4.84 o 
   0   7   2      107.36       94.21      5.92 o 
   1   7   2        0.18       -1.11      1.96 o 
   2   7   2      415.42      432.14     27.00 o 
   3   7   2      716.47      661.00      7.98 o 
   4   7   2       12.87       19.22      4.15 o 
   5   7   2     1247.80     1236.44     10.82 o 
   6   7   2       25.71       39.98      4.93 o 
   7   7   2       37.81       46.42      4.84 o 
   8   7   2      731.50      744.77      9.42 o 
   9   7   2      185.54      187.78      5.98 o 
  10   7   2        2.07       -0.33      4.45 o 
  11   7   2       56.55       50.05      5.42 o 
  12   7   2      319.22      346.83      8.06 o 
  13   7   2        8.21        2.52      4.72 o 
  14   7   2        7.00       -2.88      4.58 o 
 -13   8   2       11.45       21.46      6.18 o 
 -12   8   2        6.34       12.61      5.53 o 
 -11   8   2       66.03       71.40      6.11 o 
 -10   8   2       80.06       97.80      6.37 o 
  -9   8   2        0.45       -0.41      4.74 o 
  -8   8   2       81.05       78.82      5.49 o 
  -7   8   2        0.05       -2.68      4.57 o 
  -6   8   2       58.13       47.78      2.91 o 
  -5   8   2       33.61       40.61      8.33 o 
  -4   8   2       75.18       57.02      8.60 o 
  -3   8   2       32.94       29.85      3.96 o 
  -2   8   2       66.17       69.43      2.94 o 
  -1   8   2        0.84        1.19      2.48 o 
   0   8   2      180.95      187.53      8.11 o 
   1   8   2       21.77       25.67      2.58 o 
   2   8   2      102.72       97.27      5.00 o 
   3   8   2       40.64       45.82      4.61 o 
   4   8   2       10.88        7.74      4.49 o 
   5   8   2       47.01       60.66      5.49 o 
   6   8   2      106.09      106.03      5.74 o 
   7   8   2        0.03       -0.96      4.74 o 
   8   8   2       79.45       85.25      5.48 o 
   9   8   2        0.41        3.17      4.20 o 
  10   8   2        0.16       -4.32      4.47 o 
  11   8   2        9.72        5.74      4.87 o 
  12   8   2        6.67       -1.41      4.83 o 
  13   8   2        6.99        2.58      4.81 o 
 -12   9   2       71.54       60.39      6.74 o 
 -11   9   2       21.33       33.40      6.20 o 
 -10   9   2       41.96       43.47      5.93 o 
  -9   9   2        1.26        1.42      5.17 o 
  -8   9   2       44.68       47.90      5.37 o 
  -7   9   2        7.02        3.76      4.79 o 
  -6   9   2       32.27       41.23      5.06 o 
  -5   9   2      367.64      381.24     19.22 o 
  -4   9   2       16.77       28.89      2.89 o 
  -3   9   2       20.55       14.31      4.08 o 
  -2   9   2       65.85       58.54      2.97 o 
  -1   9   2       36.16       34.32      2.69 o 
   0   9   2       77.49       89.08      5.32 o 
   1   9   2       25.08       25.88      4.03 o 
   2   9   2        0.55        5.25      4.16 o 
   3   9   2       85.61       84.37      5.26 o 
   4   9   2       51.67       27.18      4.89 o 
   5   9   2      130.86      139.66      6.16 o 
   6   9   2      106.09      102.03      5.91 o 
   7   9   2      124.28      111.67      6.14 o 
   8   9   2       13.19       18.52      4.96 o 
   9   9   2      181.11      182.79      6.88 o 
  10   9   2        3.82       -0.79      5.28 o 
  11   9   2        0.11       -4.47      5.22 o 
  12   9   2       25.34       15.19      5.25 o 
 -10  10   2       12.30        5.24      5.69 o 
  -9  10   2        0.13       -1.20      5.56 o 
  -8  10   2       78.08       90.24      6.36 o 
  -7  10   2      246.53      259.84      7.88 o 
  -6  10   2        6.03       21.20      5.53 o 
  -5  10   2       61.53       75.01      5.94 o 
  -4  10   2      366.36      373.24      7.85 o 
  -3  10   2      114.50      118.48      7.98 o 
  -2  10   2        2.23        2.26      5.42 o 
  -1  10   2      319.08      325.01      7.27 o 
   0  10   2       14.82       16.91      4.53 o 
   1  10   2        1.44        3.33      4.24 o 
   2  10   2      130.91      144.86      5.98 o 
   3  10   2       25.64       28.71      4.95 o 
   4  10   2        0.41       -5.00      5.00 o 
   5  10   2       22.03       24.93      5.26 o 
   6  10   2      149.78      150.24      6.62 o 
   7  10   2        6.75       -0.80      5.01 o 
   8  10   2        3.63        3.37      4.91 o 
  10  10   2        5.14       -1.32      5.11 o 
  -8  11   2       25.56       33.25      6.38 o 
  -7  11   2      126.57      152.20      7.38 o 
  -6  11   2      301.55      342.78      8.77 o 
  -5  11   2      116.76      163.63      7.15 o 
  -4  11   2       29.25       30.21      5.30 o 
  -3  11   2      211.05      254.90      7.08 o 
  -2  11   2      312.48      347.15      7.72 o 
  -1  11   2        6.72       11.71      5.01 o 
   0  11   2      150.98      154.63      6.33 o 
   1  11   2      128.05      133.25      6.33 o 
   2  11   2       34.31       32.44      5.35 o 
   3  11   2      162.59      134.52      6.75 o 
   4  11   2      336.25      352.62      8.67 o 
   5  11   2      107.95       94.26      6.60 o 
   6  11   2       14.34       11.32      6.01 o 
   7  11   2      105.08       99.11      6.84 o 
   8  11   2        0.41        1.03      5.14 o 
  -4  12   2       16.39       18.00      5.68 o 
  -1  12   2       15.42       30.48      4.89 o 
   0  12   2        8.19       11.50      4.93 o 
   1  12   2       56.63       58.61      5.61 o 
   2  12   2       19.09       11.75      5.35 o 
   3  12   2       40.54       36.77      5.88 o 
   4  12   2       85.94       77.93      6.33 o 
 -17   1   3       24.03       19.22      3.22 o 
 -16   1   3       38.64       43.36      3.26 o 
 -15   1   3      818.42      804.72     30.12 o 
 -14   1   3       18.29       20.92      2.85 o 
 -13   1   3       43.21       36.42      2.80 o 
 -12   1   3      470.99      486.91      5.32 o 
 -11   1   3      430.77      389.07      4.81 o 
 -10   1   3      170.06      135.99      3.01 o 
  -9   1   3       69.91       52.48      2.52 o 
  -8   1   3      140.99      144.03      7.87 o 
  -7   1   3     2153.47     2256.49     21.83 o 
  -6   1   3      478.78      542.99      4.01 o 
  -5   1   3     1083.69     1032.15     12.45 o 
  -4   1   3      148.98      205.21      1.95 o 
  -3   1   3     1560.43     1650.75      7.70 o 
  -2   1   3     2435.40     2446.67     34.94 o 
  -1   1   3     1265.47     1245.36      5.66 o 
   0   1   3     5081.29     4676.27     25.16 o 
   1   1   3       30.20       37.53      1.45 o 
   2   1   3     1749.86     1654.11     11.83 o 
   3   1   3     7550.43     7155.19     11.54 o 
   4   1   3      441.24      340.00      5.05 o 
   5   1   3     1324.98     1436.45     10.46 o 
   6   1   3      983.53     1025.59     29.21 o 
   7   1   3     5664.41     5918.40     16.96 o 
   8   1   3     1674.12     1793.97     32.86 o 
   9   1   3      530.38      567.95     14.12 o 
  10   1   3     1081.68     1165.92      7.30 o 
  11   1   3       17.66       18.17      2.41 o 
  12   1   3      636.56      700.79     21.71 o 
  13   1   3      108.37      100.47      3.49 o 
  14   1   3       27.67       22.85      2.77 o 
  15   1   3       11.69       15.48      2.87 o 
  16   1   3      104.05       95.16      4.15 o 
  17   1   3        0.28       -0.04      3.13 o 
 -17   2   3       27.88       21.33      2.64 o 
 -16   2   3       22.79       14.76      6.39 o 
 -15   2   3        8.08        4.28      3.61 o 
 -14   2   3       87.31       89.54      3.64 o 
 -13   2   3        0.46       -2.28      2.28 o 
 -12   2   3      135.58      124.89      6.78 o 
 -11   2   3      478.16      473.78      5.51 o 
 -10   2   3     2044.50     2022.33     64.05 o 
  -9   2   3       80.24      100.64      3.68 o 
  -8   2   3      903.01      949.23      6.39 o 
  -7   2   3     2086.77     2288.28     35.24 o 
  -6   2   3      557.07      603.00     19.26 o 
  -5   2   3     4065.17     4279.71     14.85 o 
  -4   2   3     3091.76     3202.75     71.65 o 
  -3   2   3     3174.37     3350.27      9.56 o 
  -2   2   3     2231.59     2251.83     24.25 o 
  -1   2   3     1943.88     2056.00     24.77 o 
   0   2   3     2114.01     2111.99      8.81 o 
   1   2   3     1169.82     1243.28     17.55 o 
   2   2   3     1919.46     2094.12      8.24 o 
   3   2   3      223.34      174.99      2.74 o 
   4   2   3      372.44      371.38      3.92 o 
   5   2   3     1276.87     1303.98     18.01 o 
   6   2   3       18.57       18.44      4.95 o 
   7   2   3      354.44      362.65      6.11 o 
   8   2   3      492.48      533.40     16.35 o 
   9   2   3        4.18        4.46      1.68 o 
  10   2   3      153.20      157.15      5.40 o 
  11   2   3      197.39      186.62      7.77 o 
  12   2   3      161.55      169.56      4.58 o 
  13   2   3       35.18       32.59      3.23 o 
  14   2   3       19.30       22.95      2.93 o 
  15   2   3       20.31       20.39      3.01 o 
  16   2   3        1.29       -0.72      4.22 o 
  17   2   3        1.52        1.76      3.76 o 
 -17   3   3        0.63       -2.45      2.45 o 
 -16   3   3        8.27        4.60      2.53 o 
 -15   3   3        7.79        5.20      2.61 o 
 -14   3   3        0.15        1.81      2.54 o 
 -13   3   3        0.05       -0.62      2.51 o 
 -12   3   3      108.49       90.92      4.99 o 
 -11   3   3        7.08        3.69      4.51 o 
 -10   3   3     1482.81     1478.34     12.21 o 
  -9   3   3     1297.11     1295.16     11.01 o 
  -8   3   3       53.74       57.42      3.97 o 
  -7   3   3      839.42      730.33      7.58 o 
  -6   3   3      587.65      612.60      6.35 o 
  -5   3   3      508.35      328.80      4.90 o 
  -4   3   3      917.44     1145.47     41.42 o 
  -3   3   3      496.27      432.48      8.96 o 
  -2   3   3     5128.56     4638.50     26.36 o 
  -1   3   3      240.27      209.71      4.28 o 
   0   3   3        0.22        2.15      0.63 o 
   1   3   3      118.24       88.58      1.40 o 
   2   3   3      450.43      377.10     12.05 o 
   3   3   3     1633.74     1731.59      8.29 o 
   4   3   3      265.27      360.08      4.35 o 
   5   3   3       36.16       44.39      2.61 o 
   6   3   3      125.76      105.30      3.13 o 
   7   3   3      181.53      159.32      3.69 o 
   8   3   3      170.87      149.75      5.48 o 
   9   3   3      613.61      578.56     28.18 o 
  10   3   3      368.40      359.82     12.39 o 
  11   3   3       19.44       17.62      2.60 o 
  12   3   3       29.97       30.84      3.95 o 
  13   3   3      638.41      664.84      9.46 o 
  14   3   3        4.00        3.01      3.87 o 
  15   3   3      190.39      186.60      6.39 o 
  16   3   3       23.04       27.92      4.66 o 
 -16   4   3       32.67       20.84      7.84 o 
 -15   4   3        7.58        7.54      3.19 o 
 -14   4   3      270.81      234.53     32.81 o 
 -13   4   3      261.41      221.23     27.37 o 
 -12   4   3        6.31        6.49      2.59 o 
 -11   4   3       95.66       98.49      3.41 o 
 -10   4   3      549.24      467.20     51.95 o 
  -9   4   3       15.85       13.72      4.34 o 
  -8   4   3       57.37       66.00      4.36 o 
  -7   4   3      886.76      858.63      8.66 o 
  -6   4   3      956.90      901.92      8.55 o 
  -5   4   3      257.76      273.44      5.27 o 
  -4   4   3     1029.91     1111.97     11.38 o 
  -3   4   3      371.30      309.62      2.48 o 
  -2   4   3        0.64        2.16      1.58 o 
  -1   4   3      216.94      224.99      3.29 o 
   0   4   3     1488.49     1488.05     17.33 o 
   1   4   3     1473.58     1582.73     14.64 o 
   2   4   3     7174.31     7128.14     27.82 o 
   3   4   3      123.74      110.68      5.68 o 
   4   4   3      509.29      537.05      5.98 o 
   5   4   3     2980.30     2912.89     12.68 o 
   6   4   3       21.63       21.24      3.15 o 
   7   4   3        1.33        4.75      2.94 o 
   8   4   3     2842.49     2713.84     13.23 o 
   9   4   3        3.62       -0.18      3.61 o 
  10   4   3      287.03      265.05      4.47 o 
  11   4   3      863.69      841.74      6.43 o 
  12   4   3       79.49       68.17      3.12 o 
  13   4   3      179.72      192.12      6.13 o 
  14   4   3        5.11        5.72      3.72 o 
  15   4   3       86.87       80.40      5.16 o 
  16   4   3       31.02       39.52      4.54 o 
 -16   5   3        9.03       16.26      4.63 o 
 -15   5   3      122.88      117.08     50.48 o 
 -14   5   3      183.40      184.36      7.15 o 
 -13   5   3        0.40       -2.68      5.01 o 
 -12   5   3      239.58      244.45      7.17 o 
 -11   5   3       52.80       62.27      5.44 o 
 -10   5   3        0.53       -5.30      5.30 o 
  -9   5   3       46.27       39.35      5.06 o 
  -8   5   3        1.03       -4.77      4.77 o 
  -7   5   3      149.21      132.09      5.07 o 
  -6   5   3       64.50       72.45      4.28 o 
  -5   5   3        3.59        6.25      2.15 o 
  -4   5   3      533.28      483.12     28.05 o 
  -3   5   3        8.29        7.97      1.70 o 
  -2   5   3       34.12       46.53      2.63 o 
  -1   5   3      275.61      247.77      5.14 o 
   0   5   3      380.77      333.28      8.87 o 
   1   5   3      114.87      102.39      4.89 o 
   2   5   3     3756.49     3582.61      7.05 o 
   3   5   3     2421.97     2398.29     85.15 o 
   4   5   3      396.42      382.63      6.06 o 
   5   5   3      221.40      217.96      5.02 o 
   6   5   3       12.20       22.15      3.72 o 
   7   5   3      738.33      713.53      7.81 o 
   8   5   3       28.16       24.40      3.87 o 
   9   5   3       80.19       61.24      4.29 o 
  10   5   3      554.77      517.63      7.26 o 
  11   5   3       63.67       69.28      4.49 o 
  12   5   3      179.50      170.65      6.72 o 
  13   5   3       95.49       98.14      3.52 o 
  14   5   3        6.74        1.76      3.71 o 
  15   5   3       42.18       45.19      4.97 o 
 -15   6   3       19.80       27.14      6.23 o 
 -14   6   3       28.06       37.41      6.30 o 
 -13   6   3      174.58      164.10      6.89 o 
 -12   6   3       70.92       70.12      5.63 o 
 -11   6   3      334.66      361.13      8.29 o 
 -10   6   3       29.94       31.59      5.53 o 
  -9   6   3        3.99        5.71      5.32 o 
  -8   6   3      875.89      801.21     24.86 o 
  -7   6   3       41.35       31.45      4.48 o 
  -6   6   3      180.77      168.59     14.33 o 
  -5   6   3      182.53      182.18      4.55 o 
  -4   6   3      194.01      202.99      3.58 o 
  -3   6   3       13.42        4.67      1.93 o 
  -2   6   3        3.94        7.08      1.95 o 
  -1   6   3     1494.62     1466.25     33.07 o 
   0   6   3      333.28      356.21      4.00 o 
   1   6   3        2.52        1.16      1.39 o 
   2   6   3      170.12      138.50      2.63 o 
   3   6   3        3.45        1.60      1.94 o 
   4   6   3     1165.50     1224.39     10.16 o 
   5   6   3      103.94      104.52      4.81 o 
   6   6   3      123.25      118.00      5.01 o 
   7   6   3      845.18      824.18      8.94 o 
   8   6   3      200.53      209.29      5.77 o 
   9   6   3      163.84      144.23      5.42 o 
  10   6   3        2.63       -0.95      3.99 o 
  11   6   3      123.40      131.32      5.41 o 
  12   6   3        7.41       -0.57      4.32 o 
  13   6   3       11.46       13.04      5.87 o 
  14   6   3       42.44       37.90      3.98 o 
  15   6   3      141.33      133.82      6.24 o 
 -14   7   3       24.00       22.77      5.75 o 
 -13   7   3        1.93        6.00      5.24 o 
 -12   7   3       13.15       14.53      5.23 o 
 -11   7   3      127.67      137.22      6.80 o 
 -10   7   3        2.71       14.48      5.30 o 
  -9   7   3       10.91       13.16      4.92 o 
  -8   7   3      506.68      487.56     16.95 o 
  -7   7   3      285.74      265.11      4.35 o 
  -6   7   3      363.54      382.58     21.42 o 
  -5   7   3      384.42      383.34      4.87 o 
  -4   7   3     2992.36     2891.98     44.40 o 
  -3   7   3      124.38      125.48      3.59 o 
  -2   7   3       65.20       72.07      4.23 o 
  -1   7   3     2022.71     1937.47     29.46 o 
   0   7   3       38.02       47.82      6.98 o 
   1   7   3        0.13        1.89      3.65 o 
   2   7   3      317.64      273.59      6.01 o 
   3   7   3      400.18      395.16      7.04 o 
   4   7   3      141.41      115.74      5.58 o 
   5   7   3      169.60      158.16      5.64 o 
   6   7   3      490.25      460.20      7.57 o 
   7   7   3        4.75        5.37      4.36 o 
   8   7   3       81.63       75.60      5.06 o 
   9   7   3       41.44       38.69      4.80 o 
  10   7   3       30.95       21.16      4.51 o 
  11   7   3        1.74       -1.50      4.57 o 
  12   7   3       44.97       54.89      5.36 o 
  13   7   3       34.65       21.06      4.63 o 
  14   7   3       30.51       35.59      3.56 o 
 -13   8   3       50.56       75.12      6.59 o 
 -12   8   3       48.50       63.31      6.59 o 
 -11   8   3       14.80       28.85      6.10 o 
 -10   8   3      100.51      111.48      6.70 o 
  -9   8   3       76.78       96.62      6.02 o 
  -8   8   3        6.64        6.33      4.85 o 
  -7   8   3       34.18       35.37      3.08 o 
  -6   8   3       76.72       79.03      3.34 o 
  -5   8   3        0.82        3.74      3.49 o 
  -4   8   3      188.55      171.09      6.52 o 
  -3   8   3      186.85      169.03      6.71 o 
  -2   8   3      189.19      191.07      3.73 o 
  -1   8   3       61.75       58.30      4.42 o 
   0   8   3      264.88      264.71      6.05 o 
   1   8   3      235.90      234.18      5.88 o 
   2   8   3        1.84       19.74      4.53 o 
   3   8   3      731.47      739.87      9.21 o 
   4   8   3      451.34      436.50      7.85 o 
   5   8   3       17.56       14.41      5.09 o 
   6   8   3      683.16      677.07      9.16 o 
   7   8   3       31.51       34.52      4.77 o 
   8   8   3        1.30       -0.62      4.34 o 
   9   8   3       60.94       55.44      5.23 o 
  10   8   3        6.84        4.00      4.36 o 
  11   8   3        0.06       -3.31      4.73 o 
  12   8   3       51.54       42.21      5.13 o 
  13   8   3       98.03      110.62      6.12 o 
 -12   9   3       26.27       33.62      6.88 o 
 -11   9   3       10.08       13.37      6.21 o 
 -10   9   3        3.28        8.18      5.55 o 
  -9   9   3      143.90      151.02      7.11 o 
  -8   9   3      115.71      118.47      6.59 o 
  -7   9   3        1.54        2.00      5.23 o 
  -6   9   3       46.61       34.83      3.35 o 
  -5   9   3       35.71       38.63      3.33 o 
  -4   9   3      125.88      119.97      3.78 o 
  -3   9   3       49.45       49.50      5.06 o 
  -2   9   3       39.31       40.50      2.95 o 
  -1   9   3       51.43       42.93      4.34 o 
   0   9   3       69.75       71.58      4.47 o 
   1   9   3       46.74       57.59      4.60 o 
   2   9   3        9.97       16.96      4.61 o 
   3   9   3      223.50      214.92      6.49 o 
   4   9   3      112.09      107.35      5.87 o 
   5   9   3       59.20       52.21      5.42 o 
   6   9   3       45.17       49.39      5.44 o 
   7   9   3       65.99       57.84      5.41 o 
   8   9   3       18.20        9.19      5.14 o 
   9   9   3       70.61       65.14      6.01 o 
  10   9   3       22.34       16.77      5.09 o 
  11   9   3        0.60        4.28      5.12 o 
 -10  10   3       30.01       34.35      6.59 o 
  -9  10   3       24.30       27.98      6.22 o 
  -8  10   3      130.53      124.17      7.10 o 
  -7  10   3       46.67       44.49      5.98 o 
  -6  10   3      176.55      201.45      7.14 o 
  -5  10   3        1.36        5.75      3.65 o 
  -4  10   3        7.08        6.98      3.22 o 
  -3  10   3       57.32       58.25      3.65 o 
  -2  10   3        5.35        1.20      4.54 o 
  -1  10   3       88.43       80.89      5.45 o 
   0  10   3       85.50       81.22      5.60 o 
   1  10   3        0.48        1.12      4.79 o 
   2  10   3      109.48      101.00      5.92 o 
   3  10   3        4.12       -1.23      4.91 o 
   4  10   3      118.97      103.37      6.07 o 
   5  10   3       34.49       35.85      5.39 o 
   6  10   3        2.05        0.87      4.71 o 
   7  10   3       54.87       40.07      5.39 o 
   8  10   3       92.02      101.08      6.47 o 
   9  10   3        4.00        2.01      5.54 o 
  -7  11   3        0.01       -3.94      6.12 o 
  -6  11   3       30.50       29.05      6.00 o 
  -5  11   3       10.69       18.00      5.81 o 
  -4  11   3        1.05       17.68      5.56 o 
  -3  11   3        1.91        5.06      5.08 o 
  -2  11   3       14.19       16.91      5.39 o 
  -1  11   3        0.82        8.01      5.31 o 
   0  11   3        0.01        1.43      4.89 o 
   1  11   3       25.91       37.68      5.58 o 
   2  11   3        0.53       -5.60      5.60 o 
   3  11   3        0.51       -5.27      5.82 o 
   4  11   3       49.91       43.13      6.08 o 
   5  11   3        2.52       -1.33      5.77 o 
   6  11   3        8.26        4.79      5.34 o 
   7  11   3        8.97        0.16      5.81 o 
  -2  12   3       53.55       58.89      6.19 o 
  -1  12   3        3.61        5.82      5.09 o 
   0  12   3        6.50       17.03      4.89 o 
   1  12   3       30.95       34.97      5.64 o 
   2  12   3       12.92       12.10      5.47 o 
 -17   0   4        4.89        9.18      6.31 o 
 -16   0   4       96.91      112.91     12.37 o 
 -15   0   4      456.95      502.84      8.77 o 
 -14   0   4       13.22       22.11      4.60 o 
 -13   0   4       83.30       98.95      5.16 o 
 -12   0   4      800.23      815.03      9.91 o 
 -11   0   4     4247.61     4332.55     19.55 o 
 -10   0   4      448.30      448.10      7.44 o 
  -9   0   4     1603.06     1496.70     10.97 o 
  -8   0   4     2943.96     3118.02     14.68 o 
  -7   0   4     1817.24     1690.72     10.64 o 
  -6   0   4      195.25      120.83      1.45 o 
  -5   0   4     3210.89     3217.88     13.14 o 
  -4   0   4      773.29      926.32     65.72 o 
  -3   0   4     1281.78     1600.35     12.84 o 
  -2   0   4     9434.95     9555.25    258.28 o 
  -1   0   4     1295.55     1212.10      4.76 o 
   0   0   4     2006.99     2234.36      9.55 o 
   1   0   4     5736.07     5271.77    156.96 o 
   2   0   4      178.96      198.75      2.98 o 
   3   0   4     1279.86     1373.13     15.91 o 
   4   0   4       14.12       29.51      6.24 o 
   5   0   4     2331.47     2584.88     38.63 o 
   6   0   4      221.05      189.85      6.42 o 
   7   0   4       38.90       33.73      2.92 o 
   8   0   4     1616.64     1799.25     11.85 o 
   9   0   4      889.26      927.94      9.19 o 
  10   0   4        0.36        2.48      3.31 o 
  11   0   4       52.07       51.91      4.57 o 
  12   0   4      236.95      250.68      6.40 o 
  13   0   4      302.24      345.37      7.49 o 
  14   0   4       14.51       20.85      4.39 o 
  15   0   4      120.34      129.65      6.09 o 
  16   0   4      284.31      308.84      8.25 o 
 -17   1   4      130.79      127.73     12.44 o 
 -16   1   4       68.25       53.68      8.64 o 
 -15   1   4       28.74       32.31      3.44 o 
 -14   1   4       75.02       73.74      6.91 o 
 -13   1   4       59.42       43.53      4.33 o 
 -12   1   4      195.61      211.36      7.16 o 
 -11   1   4        0.02       -1.87      3.33 o 
 -10   1   4     1194.31     1260.43      7.78 o 
  -9   1   4      303.48      295.33      4.33 o 
  -8   1   4       75.33       74.48      2.87 o 
  -7   1   4     1414.72     1476.70     23.70 o 
  -6   1   4      147.33      129.46      2.66 o 
  -5   1   4      616.55      617.48     13.52 o 
  -4   1   4     5781.26     6216.04     30.82 o 
  -3   1   4      322.16      320.63      2.38 o 
  -2   1   4        5.79       20.49      1.24 o 
  -1   1   4      986.25     1065.44      9.90 o 
   0   1   4     1737.68     1631.51     26.26 o 
   1   1   4       38.56       61.66      1.60 o 
   2   1   4     6614.40     7103.12     34.00 o 
   3   1   4        0.62        3.42      0.74 o 
   4   1   4       27.01       24.27      1.14 o 
   5   1   4     5325.13     5425.29     29.63 o 
   6   1   4      943.75     1117.93     12.34 o 
   7   1   4       47.14       35.69      2.73 o 
   8   1   4     2423.14     2419.39     46.04 o 
   9   1   4       35.03       35.86      2.51 o 
  10   1   4      242.10      252.32      9.88 o 
  11   1   4      770.02      808.11     26.58 o 
  12   1   4       99.40      100.61      3.53 o 
  13   1   4       93.23       93.93      3.63 o 
  14   1   4       10.38       11.86      2.84 o 
  15   1   4      124.17      126.27      4.32 o 
  16   1   4       23.07       23.38      5.06 o 
 -17   2   4        0.02        2.40      4.40 o 
 -16   2   4        0.51       -0.70      5.78 o 
 -15   2   4       61.08       51.19      5.37 o 
 -14   2   4       23.62       18.34      8.10 o 
 -13   2   4       86.60       79.44      3.50 o 
 -12   2   4      246.43      226.99     10.09 o 
 -11   2   4      300.00      329.18     11.05 o 
 -10   2   4      124.18      128.61      4.06 o 
  -9   2   4      853.18      846.63     29.44 o 
  -8   2   4        1.13        3.24      3.19 o 
  -7   2   4      494.85      457.45      4.76 o 
  -6   2   4      549.27      550.76      6.55 o 
  -5   2   4       55.50       74.89      2.45 o 
  -4   2   4     2536.64     2771.30     13.32 o 
  -3   2   4      277.91      279.22      2.35 o 
  -2   2   4     1399.41     1410.98      4.52 o 
  -1   2   4     1241.75     1425.75     28.32 o 
   0   2   4      133.86      228.72      2.39 o 
   1   2   4     2135.78     2253.53      3.84 o 
   2   2   4        5.55        3.26      0.68 o 
   3   2   4     4209.95     3937.92     48.72 o 
   4   2   4      176.88      207.53      8.28 o 
   5   2   4      493.95      507.58     36.58 o 
   6   2   4      352.86      335.98      5.33 o 
   7   2   4      260.35      251.53      9.12 o 
   8   2   4      303.47      280.43     15.79 o 
   9   2   4       14.69        9.35      4.23 o 
  10   2   4       95.29       81.93      3.21 o 
  11   2   4      769.43      830.05      7.36 o 
  12   2   4       10.04        6.79      2.95 o 
  13   2   4       78.49       63.56      5.85 o 
  14   2   4        0.05       -0.38      2.90 o 
  15   2   4       10.13        9.86      4.27 o 
  16   2   4       19.21       22.65      4.38 o 
 -16   3   4       29.82       18.42      5.50 o 
 -15   3   4        0.59       -1.18      3.27 o 
 -14   3   4        2.26       -0.69      3.95 o 
 -13   3   4        1.47       -2.75      4.93 o 
 -12   3   4       41.48       38.74      5.30 o 
 -11   3   4      118.53      121.01      5.79 o 
 -10   3   4      374.55      389.83      7.92 o 
  -9   3   4        9.28       10.93      4.65 o 
  -8   3   4      406.48      431.37      6.96 o 
  -7   3   4      236.80      239.79      5.40 o 
  -6   3   4       18.85       23.98      3.16 o 
  -5   3   4       42.40       51.06      2.22 o 
  -4   3   4        8.01        2.17      1.64 o 
  -3   3   4        4.90        5.34      1.25 o 
  -2   3   4     1149.84     1167.74     11.46 o 
  -1   3   4      945.51      930.66      3.19 o 
   0   3   4      103.31      118.57      1.88 o 
   1   3   4      174.28      169.52      3.19 o 
   2   3   4       55.91       59.88      2.66 o 
   3   3   4       19.81       15.61      3.14 o 
   4   3   4      598.29      566.05      5.34 o 
   5   3   4      187.71      201.08      3.89 o 
   6   3   4       93.85      103.08      3.20 o 
   7   3   4      648.96      681.37      4.86 o 
   8   3   4      426.83      427.36      6.22 o 
   9   3   4      113.32      104.31      5.03 o 
  10   3   4       19.23       12.77      2.28 o 
  11   3   4       18.07       24.88      3.74 o 
  12   3   4       69.63       76.03      4.66 o 
  13   3   4        0.00       -2.01      3.99 o 
  14   3   4        4.65        6.29      3.96 o 
  15   3   4        5.34        2.31      4.20 o 
  16   3   4       42.86       37.36      4.62 o 
 -16   4   4      193.81      180.42     32.77 o 
 -15   4   4       24.87       19.10      3.00 o 
 -14   4   4        0.13        1.53      2.76 o 
 -13   4   4       39.79       45.01      3.31 o 
 -12   4   4       33.48       31.67      4.28 o 
 -11   4   4       28.21       31.15      4.62 o 
 -10   4   4      259.64      296.67      7.71 o 
  -9   4   4       68.20       60.57      5.33 o 
  -8   4   4        0.01        1.13      4.22 o 
  -7   4   4      248.79      241.68      5.73 o 
  -6   4   4      127.01      134.48      4.59 o 
  -5   4   4       87.99       68.65      2.43 o 
  -4   4   4      171.25      131.96     55.69 o 
  -3   4   4      295.79      279.75      8.09 o 
  -2   4   4      861.16      894.28     14.18 o 
  -1   4   4      540.07      482.65      4.23 o 
   0   4   4        1.79        5.98      1.56 o 
   1   4   4      434.53      433.12      4.50 o 
   2   4   4      814.60      725.05      8.06 o 
   3   4   4      644.60      646.91      7.45 o 
   4   4   4        1.23       -1.80      2.83 o 
   5   4   4        2.89        1.73      2.94 o 
   6   4   4     1624.13     1644.40     10.27 o 
   7   4   4       77.79       75.07      3.95 o 
   8   4   4       19.67       24.16      4.84 o 
   9   4   4      268.36      265.40     15.96 o 
  10   4   4      380.71      339.67     14.52 o 
  11   4   4       20.95       18.81      4.46 o 
  12   4   4       20.36       23.67      3.94 o 
  13   4   4       47.80       35.88      4.02 o 
  14   4   4       41.14       31.50      4.42 o 
  15   4   4       28.18       18.22      4.75 o 
 -15   5   4       36.27       41.57      6.11 o 
 -14   5   4       96.86      121.34      7.00 o 
 -13   5   4      184.23      190.77      7.45 o 
 -12   5   4      174.25      180.81      7.28 o 
 -11   5   4        2.40        2.41      5.31 o 
 -10   5   4     1473.93     1501.62     14.08 o 
  -9   5   4      193.11      168.28      6.50 o 
  -8   5   4      118.67      104.21      5.01 o 
  -7   5   4     1143.87     1115.04     10.32 o 
  -6   5   4      386.81      407.62      6.57 o 
  -5   5   4      135.55      135.28      4.55 o 
  -4   5   4      663.94      649.65      5.09 o 
  -3   5   4     2031.68     2020.04     54.99 o 
  -2   5   4       95.99      111.37      6.06 o 
  -1   5   4      877.83      872.33     10.73 o 
   0   5   4      255.19      240.83      3.06 o 
   1   5   4      612.81      602.81     11.47 o 
   2   5   4       90.84       68.74      4.48 o 
   3   5   4     1503.15     1425.57    116.69 o 
   4   5   4       13.59       16.18      3.52 o 
   5   5   4        4.55        4.68      3.59 o 
   6   5   4     1645.98     1683.46     11.12 o 
   7   5   4       55.46       68.97      4.26 o 
   8   5   4      625.22      606.28      7.56 o 
   9   5   4       65.35       51.96      4.15 o 
  10   5   4       79.00       77.46      9.76 o 
  11   5   4        7.46        6.11      2.54 o 
  12   5   4      172.33      194.08      4.07 o 
  13   5   4        0.59        3.09      3.96 o 
  14   5   4       30.95       24.02      4.41 o 
  15   5   4      104.41      124.32      6.02 o 
 -15   6   4       24.06       38.23      6.50 o 
 -14   6   4       12.45        7.83      6.10 o 
 -13   6   4       46.01       36.59      5.75 o 
 -12   6   4       33.86       38.24      5.59 o 
 -11   6   4       42.82       37.05      5.67 o 
 -10   6   4       23.21       30.68      5.31 o 
  -9   6   4      468.64      482.84      8.75 o 
  -8   6   4      146.81      141.64      6.04 o 
  -7   6   4       64.74       66.77      3.37 o 
  -6   6   4      380.52      369.93     14.52 o 
  -5   6   4      649.33      652.97     44.93 o 
  -4   6   4      632.64      614.60     13.82 o 
  -3   6   4      310.23      305.85      3.62 o 
  -2   6   4     2825.37     2757.78     11.47 o 
  -1   6   4      435.65      404.41      7.76 o 
   0   6   4       40.01       33.63      2.27 o 
   1   6   4       95.85       78.19      2.62 o 
   2   6   4      437.16      428.54      4.31 o 
   3   6   4      346.80      333.63      6.15 o 
   4   6   4        0.47       -3.72      3.72 o 
   5   6   4      120.19      109.19      4.93 o 
   6   6   4       15.24       16.45      4.10 o 
   7   6   4      712.43      695.92      8.47 o 
   8   6   4        1.39       -2.60      4.07 o 
   9   6   4      361.50      309.64      6.47 o 
  10   6   4       57.29       52.39      4.66 o 
  11   6   4       53.55       42.12      4.43 o 
  12   6   4       60.62       47.62      6.01 o 
  13   6   4       32.93       27.28      4.61 o 
  14   6   4       13.18       21.04      4.58 o 
 -14   7   4       55.29       57.84      6.62 o 
 -13   7   4       23.59       18.30      5.77 o 
 -12   7   4       32.57       29.41      5.56 o 
 -11   7   4       29.22       28.99      5.50 o 
 -10   7   4       84.40       70.83      6.00 o 
  -9   7   4      115.33      107.54      5.48 o 
  -8   7   4      117.31      106.83      8.52 o 
  -7   7   4        1.99        3.15      2.96 o 
  -6   7   4      590.49      619.29     29.92 o 
  -5   7   4      148.16      185.02      6.40 o 
  -4   7   4       38.96       42.00      3.34 o 
  -3   7   4     1133.87     1177.89      8.67 o 
  -2   7   4        0.11        2.39      4.11 o 
  -1   7   4      316.97      343.12     13.50 o 
   0   7   4      160.06      153.19      5.09 o 
   1   7   4       57.74       56.22      4.72 o 
   2   7   4     1815.27     1763.30     12.45 o 
   3   7   4       70.86       58.25      5.22 o 
   4   7   4      152.19      164.89      6.06 o 
   5   7   4      202.59      168.52      5.92 o 
   6   7   4       56.17       51.47      4.70 o 
   7   7   4      124.12      120.35      5.40 o 
   8   7   4      254.57      256.04      6.53 o 
   9   7   4       43.75       46.46      4.71 o 
  10   7   4      102.36       91.28      5.48 o 
  11   7   4      198.52      195.29      6.32 o 
  12   7   4        1.43       -4.73      4.73 o 
  13   7   4        0.01        2.29      3.01 o 
 -12   8   4        2.22       -0.16      5.21 o 
 -11   8   4        2.55        3.38      5.54 o 
 -10   8   4        6.37        9.46      5.47 o 
  -9   8   4       32.48       36.60      5.68 o 
  -8   8   4        6.58        3.63      3.14 o 
  -7   8   4        0.43       -1.73      2.92 o 
  -6   8   4       27.71       28.76      3.19 o 
  -5   8   4      115.60      119.89      6.31 o 
  -4   8   4      193.46      173.23      5.93 o 
  -3   8   4        0.19        3.30      2.69 o 
  -2   8   4       43.12       42.19      3.14 o 
  -1   8   4      162.40      134.73      5.07 o 
   0   8   4       18.99        9.92      3.95 o 
   1   8   4       69.47       70.27      4.86 o 
   2   8   4      157.10      155.36      5.89 o 
   3   8   4       63.18       69.07      5.28 o 
   4   8   4        6.63        9.37      4.96 o 
   5   8   4      106.36      103.49      5.47 o 
   6   8   4        9.02       15.54      4.63 o 
   7   8   4        2.56        4.85      4.35 o 
   8   8   4        0.05        2.07      4.36 o 
   9   8   4       23.11       18.77      4.80 o 
  10   8   4        9.15        6.14      4.68 o 
  11   8   4       25.42       25.78      4.80 o 
  12   8   4       29.18       31.48      5.27 o 
 -11   9   4       24.43       25.64      5.80 o 
 -10   9   4       18.74       25.55      6.34 o 
  -9   9   4        2.38        0.44      5.73 o 
  -8   9   4       65.89       57.77      6.40 o 
  -7   9   4        0.08       -1.32      3.41 o 
  -6   9   4        7.21       13.67      6.74 o 
  -5   9   4       82.91       91.34      6.89 o 
  -4   9   4      134.84      133.27      4.04 o 
  -3   9   4        5.31        7.24      2.97 o 
  -2   9   4       52.66       48.48      4.56 o 
  -1   9   4      154.62      171.71      5.71 o 
   0   9   4       25.65       22.30      4.42 o 
   1   9   4       86.32       83.26      5.06 o 
   2   9   4       53.79       64.58      5.25 o 
   3   9   4      129.43      106.82      5.90 o 
   4   9   4      206.64      242.20      6.97 o 
   5   9   4       31.93       35.37      5.14 o 
   6   9   4        1.82        3.80      4.67 o 
   7   9   4      191.80      226.90      7.06 o 
   8   9   4       39.70       45.88      5.51 o 
   9   9   4        0.01       -4.44      5.09 o 
  10   9   4       20.80        9.19      5.54 o 
  11   9   4       28.36       34.05      5.48 o 
  -8  10   4       74.49       71.55      6.81 o 
  -7  10   4        4.34       -5.07      5.81 o 
  -6  10   4       11.84        5.81      3.53 o 
  -5  10   4       85.39      110.81      9.33 o 
  -4  10   4      621.47      598.71     16.74 o 
  -3  10   4       18.26       16.04      4.67 o 
  -2  10   4      148.33      155.48      6.30 o 
  -1  10   4      297.36      302.77      7.44 o 
   0  10   4        1.50        1.92      4.88 o 
   1  10   4       19.01       17.45      5.37 o 
   2  10   4      328.27      349.00      8.14 o 
   3  10   4        1.73        2.00      5.12 o 
   4  10   4       60.41       79.26      5.75 o 
   5  10   4       27.26       22.76      5.21 o 
   6  10   4       26.57       29.54      5.38 o 
   7  10   4        3.04        2.27      5.04 o 
   8  10   4       35.52       26.61      5.36 o 
   9  10   4       16.75       10.04      5.56 o 
  -6  11   4      112.26      156.54      7.43 o 
  -5  11   4        9.70       11.15      5.73 o 
  -4  11   4      165.05      196.15      7.20 o 
  -3  11   4      474.21      543.18      9.55 o 
  -2  11   4       38.11       55.63      5.97 o 
  -1  11   4       71.79       97.75      6.46 o 
   0  11   4      126.41      168.91      7.05 o 
   1  11   4      138.55      154.86      6.92 o 
   2  11   4       55.86       77.16      6.40 o 
   3  11   4      147.77      168.39      7.32 o 
   4  11   4       35.32       33.68      5.91 o 
   5  11   4       21.33       17.35      5.94 o 
   6  11   4       73.46       65.73      6.15 o 
 -16   1   5       40.64       32.21      3.65 o 
 -15   1   5        7.16        4.18      3.39 o 
 -14   1   5       13.66       14.44      3.36 o 
 -13   1   5      173.97      180.37      6.52 o 
 -12   1   5      495.24      444.92     13.81 o 
 -11   1   5       97.07       89.50      4.66 o 
 -10   1   5       45.79       55.05      3.98 o 
  -9   1   5     1402.21     1385.81     27.22 o 
  -8   1   5        0.46       -1.56      2.96 o 
  -7   1   5       96.00      116.71      6.18 o 
  -6   1   5      194.55      191.40      5.15 o 
  -5   1   5      254.63      269.73      5.78 o 
  -4   1   5     1941.88     2086.14     14.89 o 
  -3   1   5     2735.32     2699.40     19.42 o 
  -2   1   5      190.51      200.79      5.44 o 
  -1   1   5       13.09        3.94      1.49 o 
   0   1   5      168.04      137.20      3.39 o 
   1   1   5     1170.01     1209.58      4.51 o 
   2   1   5     3178.82     2995.16      7.26 o 
   3   1   5     1288.63     1358.86     12.42 o 
   4   1   5       49.40       60.44      2.06 o 
   5   1   5      348.92      320.01      4.73 o 
   6   1   5     1672.28     1613.09     16.55 o 
   7   1   5      546.80      608.66     12.34 o 
   8   1   5      217.24      249.58      4.30 o 
   9   1   5     1350.06     1366.56     70.24 o 
  10   1   5       19.16       22.67      2.65 o 
  11   1   5      736.63      776.61     16.23 o 
  12   1   5       62.78       55.31      3.21 o 
  13   1   5      169.12      164.03      6.29 o 
  14   1   5       34.74       44.02      3.56 o 
  15   1   5       48.53       47.18      3.97 o 
  16   1   5        5.18        6.16      3.64 o 
 -16   2   5        0.42        4.60      7.69 o 
 -15   2   5       22.69       12.04      3.47 o 
 -14   2   5       11.29        5.65      6.00 o 
 -13   2   5       34.84       25.10      3.33 o 
 -12   2   5       64.67       48.88      3.54 o 
 -11   2   5       47.20       56.02      6.58 o 
 -10   2   5      414.38      406.30      5.49 o 
  -9   2   5        0.12       -2.21      4.68 o 
  -8   2   5       29.31       21.14      5.79 o 
  -7   2   5     1771.25     1805.09     12.23 o 
  -6   2   5      130.78      132.64      4.21 o 
  -5   2   5       15.47       21.74      2.58 o 
  -4   2   5     3829.46     4194.15     18.71 o 
  -3   2   5      267.87      275.76      4.93 o 
  -2   2   5      146.67      154.00      2.12 o 
  -1   2   5     3072.38     3121.63     28.83 o 
   0   2   5     2278.79     2413.97     18.99 o 
   1   2   5       80.88       98.05      1.23 o 
   2   2   5        5.16        7.44      1.43 o 
   3   2   5     1753.79     1917.63     22.19 o 
   4   2   5        5.74       11.93      1.91 o 
   5   2   5      238.00      229.46      6.91 o 
   6   2   5       14.33        7.35      1.72 o 
   7   2   5      121.96      114.61      4.92 o 
   8   2   5      987.64     1035.41      9.95 o 
   9   2   5       14.62       16.97      3.68 o 
  10   2   5        0.05       -0.88      3.50 o 
  11   2   5      112.84      122.47      5.01 o 
  12   2   5      147.86      165.58      5.54 o 
  13   2   5        2.91        1.50      3.97 o 
  14   2   5       15.15       11.63      4.00 o 
  15   2   5      155.78      198.74      6.90 o 
  16   2   5        7.97       12.89      4.62 o 
 -16   3   5       42.21       53.66     11.53 o 
 -15   3   5      186.97      267.65     76.08 o 
 -14   3   5       28.65       14.14      5.53 o 
 -13   3   5      141.05      143.91      6.79 o 
 -12   3   5      420.71      477.19      9.19 o 
 -11   3   5      639.65      651.72      9.94 o 
 -10   3   5       29.81       30.95      5.85 o 
  -9   3   5      349.61      372.20      7.80 o 
  -8   3   5     1046.71     1054.81     10.43 o 
  -7   3   5       24.54       30.88      4.12 o 
  -6   3   5      548.41      563.47      7.36 o 
  -5   3   5     1559.29     1585.94     24.66 o 
  -4   3   5       29.56       38.59      1.93 o 
  -3   3   5      590.70      498.80      3.25 o 
  -2   3   5      260.30      206.48      3.28 o 
  -1   3   5      473.86      495.32      5.62 o 
   0   3   5      175.16      198.56      3.04 o 
   1   3   5      739.43      575.71      5.60 o 
   2   3   5      193.20      156.82      3.06 o 
   3   3   5      651.88      636.81      4.52 o 
   4   3   5       32.66       24.36      1.74 o 
   5   3   5        3.47        4.98      1.72 o 
   6   3   5      113.85       88.33      2.46 o 
   7   3   5     1469.62     1468.21     11.23 o 
   8   3   5      615.46      573.15      4.89 o 
   9   3   5       13.74        7.24      3.52 o 
  10   3   5       76.42       79.43      4.44 o 
  11   3   5        7.62        4.60      3.45 o 
  12   3   5      143.37      162.00      5.73 o 
  13   3   5       77.36       91.52      5.17 o 
  14   3   5      121.52      135.31      5.86 o 
  15   3   5       28.52       29.99      5.09 o 
 -16   4   5        2.61       -0.84      5.14 o 
 -15   4   5        0.20        1.28      4.11 o 
 -14   4   5      113.86       93.30      8.51 o 
 -13   4   5        2.66        1.79      4.53 o 
 -12   4   5      112.75      126.07      6.83 o 
 -11   4   5       67.32       55.91      5.99 o 
 -10   4   5     1669.61     1688.32     14.43 o 
  -9   4   5      528.84      579.94      9.14 o 
  -8   4   5        9.99       13.73      4.56 o 
  -7   4   5      652.22      673.55      8.48 o 
  -6   4   5       44.42       35.09      3.80 o 
  -5   4   5      115.03      105.73      7.09 o 
  -4   4   5      829.80      899.59     11.18 o 
  -3   4   5      704.14      733.13      9.71 o 
  -2   4   5        1.81        5.29      1.18 o 
  -1   4   5      235.60      279.80      3.32 o 
   0   4   5       40.54       26.02      1.20 o 
   1   4   5      532.65      567.51      7.13 o 
   2   4   5      690.08      684.60      6.55 o 
   3   4   5     1008.08      969.69     18.87 o 
   4   4   5       19.14       11.46      2.15 o 
   5   4   5      863.22      851.04      7.70 o 
   6   4   5       64.37       69.82      2.59 o 
   7   4   5      355.58      362.98      4.84 o 
   8   4   5      178.01      170.30      4.09 o 
   9   4   5      607.03      583.82     24.57 o 
  10   4   5      285.19      288.31      6.29 o 
  11   4   5      146.67      139.34      5.20 o 
  12   4   5        1.22        1.40      3.83 o 
  13   4   5       33.53       35.96      4.45 o 
  14   4   5       62.33       48.10      4.95 o 
  15   4   5        6.44       -3.60      4.51 o 
 -15   5   5        2.91        3.53      5.95 o 
 -14   5   5       76.51       93.23      6.69 o 
 -13   5   5       10.69       12.45      5.45 o 
 -12   5   5       19.24       24.48      5.73 o 
 -11   5   5       21.37       42.37      5.80 o 
 -10   5   5        2.00        8.91      5.81 o 
  -9   5   5      480.08      509.74      9.45 o 
  -8   5   5       20.30       27.12      5.32 o 
  -7   5   5        9.59       12.12      4.30 o 
  -6   5   5      193.92      219.12      5.80 o 
  -5   5   5       82.36       78.79      8.80 o 
  -4   5   5     1448.92     1345.66     15.69 o 
  -3   5   5       79.01       68.39      3.37 o 
  -2   5   5      125.08      114.45      2.96 o 
  -1   5   5      351.29      345.57      7.33 o 
   0   5   5      126.17      111.26      2.90 o 
   1   5   5        0.79       -2.11      2.11 o 
   2   5   5      540.20      496.27      4.62 o 
   3   5   5      398.26      403.89     11.12 o 
   4   5   5      231.59      204.58     10.37 o 
   5   5   5        5.16        1.35      3.19 o 
   6   5   5      108.50      108.08      4.36 o 
   7   5   5       55.40       52.74      3.97 o 
   8   5   5      155.13      152.93      3.52 o 
   9   5   5        4.06        1.77      2.42 o 
  10   5   5        0.27        1.90      2.40 o 
  11   5   5       91.74      102.00      4.98 o 
  12   5   5        0.74        1.81      3.71 o 
  13   5   5      129.04      102.08      5.32 o 
  14   5   5       48.73       51.88      5.37 o 
 -14   6   5       54.98       47.98      6.58 o 
 -13   6   5        5.73        7.59      5.52 o 
 -12   6   5       51.51       55.88      6.08 o 
 -11   6   5       70.80       55.17      6.36 o 
 -10   6   5      101.67      117.86      6.56 o 
  -9   6   5        0.95       -1.75      5.49 o 
  -8   6   5       21.79       19.49      5.29 o 
  -7   6   5      238.46      247.98      4.70 o 
  -6   6   5       14.76       18.35      5.52 o 
  -5   6   5       95.09       92.50      3.77 o 
  -4   6   5      297.18      265.40      7.71 o 
  -3   6   5      133.29       95.30      4.12 o 
  -2   6   5      753.88      721.36      5.50 o 
  -1   6   5      208.90      188.37      4.90 o 
   0   6   5        0.01        2.09      5.06 o 
   1   6   5     1427.70     1152.25    136.14 o 
   2   6   5        2.34        9.17      5.77 o 
   3   6   5       14.71       18.13      4.52 o 
   4   6   5      450.85      412.76     36.97 o 
   5   6   5       28.39       18.96      4.62 o 
   6   6   5      162.08      144.92      5.24 o 
   7   6   5      561.19      570.29      7.77 o 
   8   6   5       50.10       37.62      4.34 o 
   9   6   5        0.03       -1.30      3.83 o 
  10   6   5      218.00      210.25     10.51 o 
  11   6   5       54.55       51.18      5.83 o 
  12   6   5       26.52       40.26      4.76 o 
  13   6   5        3.28        5.80      4.55 o 
 -13   7   5       33.16       38.93      6.49 o 
 -12   7   5        9.99        8.23      5.94 o 
 -11   7   5        8.77        4.75      5.68 o 
 -10   7   5       25.16       29.86      3.61 o 
  -9   7   5        0.02       -0.09      3.26 o 
  -8   7   5       32.46       31.39      3.34 o 
  -7   7   5       10.07        2.14      3.19 o 
  -6   7   5        7.88        0.26      3.00 o 
  -5   7   5      604.53      617.79      6.15 o 
  -4   7   5      616.67      592.85      5.87 o 
  -3   7   5      511.87      496.24     27.90 o 
  -2   7   5      921.56      864.37      6.41 o 
  -1   7   5      870.16      754.62    111.27 o 
   0   7   5       51.71       54.53      4.81 o 
   1   7   5      584.80      562.52      8.20 o 
   2   7   5     1297.07     1244.75     10.81 o 
   3   7   5      300.51      276.35      6.69 o 
   4   7   5       58.36       61.96      5.01 o 
   5   7   5      253.83      249.75      6.47 o 
   6   7   5       65.43       75.44      5.34 o 
   7   7   5       12.03       10.94      4.25 o 
   8   7   5       12.42       14.48      4.36 o 
   9   7   5      182.24      184.48      5.95 o 
  10   7   5       43.96       37.38      5.06 o 
  11   7   5       23.38       24.44      3.26 o 
  12   7   5       13.22       11.64      3.05 o 
 -12   8   5       95.88      103.28      7.13 o 
 -11   8   5       60.92       75.81      6.87 o 
 -10   8   5      181.36      220.11      7.74 o 
  -9   8   5       51.69       43.46      6.45 o 
  -8   8   5       56.55       48.92      3.67 o 
  -7   8   5      240.81      263.95      4.97 o 
  -6   8   5      140.34      146.05      4.17 o 
  -5   8   5       61.49       47.70      5.12 o 
  -4   8   5      590.04      588.65     20.36 o 
  -3   8   5      138.79      170.49      4.42 o 
  -2   8   5       34.78       29.76      4.12 o 
  -1   8   5       10.77       10.95      3.97 o 
   0   8   5        5.15       -2.12      4.13 o 
   1   8   5       40.92       38.52      4.57 o 
   2   8   5      141.17      148.98      5.92 o 
   3   8   5       20.33       17.43      4.82 o 
   4   8   5       14.88        7.85      4.71 o 
   5   8   5       28.35       25.50      4.96 o 
   6   8   5        0.45       17.56      4.62 o 
   7   8   5       29.84       22.51      4.70 o 
   8   8   5       69.86       77.36      5.39 o 
   9   8   5        2.75        0.72      4.54 o 
  10   8   5        2.03       -4.22      4.66 o 
  11   8   5       45.16       41.30      5.46 o 
 -10   9   5       19.70        5.65      5.20 o 
  -9   9   5        0.16       -4.31      5.19 o 
  -8   9   5       26.11       21.47      4.16 o 
  -7   9   5        1.02       -3.47      3.47 o 
  -6   9   5        2.68        1.40      3.39 o 
  -5   9   5      161.70      171.91      8.82 o 
  -4   9   5       53.49       46.07      3.59 o 
  -3   9   5       49.69       42.00      5.08 o 
  -2   9   5      156.33      161.47      6.10 o 
  -1   9   5      100.79       86.89      5.29 o 
   0   9   5        0.03        2.18      4.54 o 
   1   9   5       88.62      105.96      5.85 o 
   2   9   5      146.56      139.25      6.21 o 
   3   9   5        0.19       -0.98      5.12 o 
   4   9   5       69.08       69.69      5.89 o 
   5   9   5       12.12       19.63      5.21 o 
   6   9   5       98.99      105.46      6.16 o 
   7   9   5       33.50       45.43      5.52 o 
   8   9   5       12.30       11.45      5.00 o 
   9   9   5       89.73       77.50      5.65 o 
  10   9   5       49.38       40.94      5.48 o 
  -8  10   5        0.01       -5.46      5.46 o 
  -7  10   5        3.51        9.71      4.74 o 
  -5  10   5        1.66       -2.24      5.12 o 
  -4  10   5        7.93        8.26      5.07 o 
  -3  10   5        0.30        7.20      4.87 o 
  -2  10   5       14.86       18.61      4.68 o 
  -1  10   5        0.73        0.05      4.98 o 
   0  10   5       29.68       33.64      5.54 o 
   1  10   5       59.61       49.06      5.55 o 
   2  10   5       42.03       55.96      6.06 o 
   3  10   5       48.31       70.78      6.11 o 
   4  10   5       11.14       15.73      5.18 o 
   5  10   5        5.90        6.75      5.15 o 
   6  10   5       13.21       17.26      5.58 o 
   7  10   5        5.50        2.85      5.39 o 
  -5  11   5       16.47       15.90      5.49 o 
  -4  11   5        5.39        1.86      5.09 o 
  -3  11   5       10.85       15.36      5.69 o 
  -2  11   5       41.61       42.27      5.91 o 
  -1  11   5       30.65       37.98      5.80 o 
   0  11   5       53.08       56.76      5.96 o 
   1  11   5       26.31       46.49      6.42 o 
   2  11   5       80.27      104.87      6.80 o 
   3  11   5       17.41       32.99      5.75 o 
   4  11   5       17.79       33.93      5.89 o 
 -16   0   6       48.89       47.11      5.70 o 
 -15   0   6      440.89      503.76      9.90 o 
 -14   0   6        0.28        8.62      5.30 o 
 -13   0   6       26.15       22.04      5.34 o 
 -12   0   6     2202.18     2296.86     16.98 o 
 -11   0   6       38.17       39.58      5.72 o 
 -10   0   6      445.77      499.40      9.01 o 
  -9   0   6     5301.00     5636.78     23.73 o 
  -8   0   6     2544.07     2643.56     16.16 o 
  -7   0   6      762.68      827.14      9.53 o 
  -6   0   6     2686.80     2747.50     33.84 o 
  -5   0   6     4780.15     4245.50    446.64 o 
  -4   0   6     1275.62     1297.26      6.79 o 
  -3   0   6      554.39      480.60      8.81 o 
  -2   0   6      886.47      946.74      8.39 o 
  -1   0   6      510.83      486.27      6.14 o 
   0   0   6      672.22      692.89      6.98 o 
   1   0   6      672.79      701.31      7.31 o 
   2   0   6      415.06      466.68    209.07 o 
   3   0   6       86.09       79.67      2.63 o 
   4   0   6      261.38      236.04      2.63 o 
   5   0   6       94.91      103.05      3.62 o 
   6   0   6        0.31        5.55      2.67 o 
   7   0   6      151.38      151.07      4.67 o 
   8   0   6      699.81      740.07      9.07 o 
   9   0   6      588.34      573.29      8.63 o 
  10   0   6        6.85       10.81      3.88 o 
  11   0   6      148.12      131.01      5.54 o 
  12   0   6       53.93       68.16      4.92 o 
  13   0   6       96.57      136.53      6.26 o 
  14   0   6       12.00       13.50      5.18 o 
  15   0   6      146.39      171.24      7.56 o 
 -16   1   6        0.53       -2.21      4.42 o 
 -15   1   6        2.79        8.32      3.88 o 
 -14   1   6       33.14       34.35      3.84 o 
 -13   1   6        0.06       -0.81      3.29 o 
 -12   1   6       54.72       67.96      7.19 o 
 -11   1   6        0.45       -3.47      3.47 o 
 -10   1   6      235.12      229.24      5.03 o 
  -9   1   6      371.88      388.63      9.24 o 
  -8   1   6      400.98      346.50      6.50 o 
  -7   1   6      459.00      510.35     11.49 o 
  -6   1   6       30.12       22.84      2.20 o 
  -5   1   6       59.32       39.41      2.02 o 
  -4   1   6      207.04      218.73      2.78 o 
  -3   1   6       45.65       47.96      2.36 o 
  -2   1   6       19.00       32.67      1.81 o 
  -1   1   6      974.39     1007.02     15.53 o 
   0   1   6      975.69      938.28     16.59 o 
   1   1   6       79.28      101.65      2.71 o 
   2   1   6      164.34      193.29      5.49 o 
   3   1   6     2894.40     3000.89     47.54 o 
   4   1   6        0.82        2.12      1.46 o 
   5   1   6      380.64      386.11     17.61 o 
   6   1   6      314.81      337.51     21.13 o 
   7   1   6       77.18       86.19     10.58 o 
   8   1   6      331.46      386.25     13.99 o 
   9   1   6      296.18      318.82     12.14 o 
  10   1   6       34.03       36.51      3.00 o 
  11   1   6      253.30      256.07      4.77 o 
  12   1   6       73.22       92.77      3.80 o 
  13   1   6       84.23       80.08      4.02 o 
  14   1   6      151.73      158.76      9.53 o 
  15   1   6       64.90       65.08      4.40 o 
 -16   2   6       60.02       54.54      5.06 o 
 -15   2   6       12.55        8.75      3.69 o 
 -14   2   6      100.43      102.55      7.08 o 
 -13   2   6        0.83       -3.28      3.28 o 
 -12   2   6      122.35       89.90      6.30 o 
 -11   2   6       31.60       21.68      6.06 o 
 -10   2   6       43.32       31.75      3.63 o 
  -9   2   6       21.86       14.09      4.94 o 
  -8   2   6        0.82       -4.58      4.58 o 
  -7   2   6       90.45       78.17      4.65 o 
  -6   2   6       41.98       33.16      2.64 o 
  -5   2   6        5.50       -0.66      1.71 o 
  -4   2   6      769.66      829.42      7.84 o 
  -3   2   6      993.98      952.65      7.50 o 
  -2   2   6      552.63      471.83      3.47 o 
  -1   2   6       60.17       61.53      2.49 o 
   0   2   6     1534.65     1590.19     12.46 o 
   1   2   6      466.80      390.21      4.54 o 
   2   2   6      444.59      392.64      3.47 o 
   3   2   6      312.90      305.52      4.31 o 
   4   2   6       50.63       47.16      2.21 o 
   5   2   6      415.71      385.44     17.47 o 
   6   2   6        6.09        6.94      2.05 o 
   7   2   6        3.95        4.49      2.88 o 
   8   2   6       82.89       84.82      4.23 o 
   9   2   6      101.80       95.97      4.70 o 
  10   2   6       49.59       51.98      4.03 o 
  11   2   6        4.41        1.68      3.28 o 
  12   2   6       21.77       26.21      4.01 o 
  13   2   6        4.92        4.30      3.94 o 
  14   2   6        0.24        4.25      4.33 o 
  15   2   6       61.08       74.57      5.66 o 
 -15   3   6       16.36       -2.95      6.05 o 
 -14   3   6       34.77       22.12      5.67 o 
 -13   3   6       12.66       14.47      5.38 o 
 -12   3   6        0.31       -5.20      5.20 o 
 -11   3   6       28.17       16.52      5.41 o 
 -10   3   6       64.48       42.75      6.27 o 
  -9   3   6       58.54       32.03      5.61 o 
  -8   3   6       25.68       20.86      4.64 o 
  -7   3   6      183.86      156.12      5.63 o 
  -6   3   6       23.11       16.09      2.94 o 
  -5   3   6        6.03        2.34      3.62 o 
  -4   3   6       99.37      114.01      3.45 o 
  -3   3   6      980.78     1011.44      7.33 o 
  -2   3   6       47.86       47.60      1.92 o 
  -1   3   6        0.02       -0.50      1.54 o 
   0   3   6        0.07       -0.18      1.26 o 
   1   3   6      927.14      959.13     10.84 o 
   2   3   6      118.84      130.84      2.31 o 
   3   3   6       10.75       12.78      1.81 o 
   4   3   6       53.89       48.30      1.76 o 
   5   3   6        1.10        0.49      1.65 o 
   6   3   6      227.72      249.50      9.76 o 
   7   3   6        9.40        7.78      3.37 o 
   8   3   6      219.45      249.87      5.80 o 
   9   3   6       15.62       12.49      3.42 o 
  10   3   6        0.33       -0.63      3.51 o 
  11   3   6        7.76        9.68      3.90 o 
  12   3   6       14.00       12.54      3.83 o 
  13   3   6       12.80       10.78      4.13 o 
  14   3   6        0.03        4.63      4.29 o 
  15   3   6       51.44       55.28      5.38 o 
 -15   4   6        7.47       -1.45      5.85 o 
 -14   4   6       30.63       25.36      5.80 o 
 -13   4   6       62.09       56.78      6.01 o 
 -12   4   6        6.72        5.53      5.30 o 
 -11   4   6        1.89        1.74      5.30 o 
 -10   4   6        1.49       -3.45      5.80 o 
  -9   4   6       62.06       55.78      6.05 o 
  -8   4   6       15.21       15.67      5.10 o 
  -7   4   6       85.41       78.63      5.10 o 
  -6   4   6        0.03       -2.80      2.80 o 
  -5   4   6       17.00       16.61      3.86 o 
  -4   4   6      183.80      153.55      4.12 o 
  -3   4   6        0.11        1.66      1.79 o 
  -2   4   6      435.02      452.84      3.80 o 
  -1   4   6      332.97      333.81      6.69 o 
   0   4   6      476.36      451.37      4.84 o 
   1   4   6       37.24       26.74      1.70 o 
   2   4   6      308.09      309.86      5.41 o 
   3   4   6       10.69        7.51      1.25 o 
   4   4   6        9.42        9.28      1.37 o 
   5   4   6      450.26      435.41      6.79 o 
   6   4   6       51.20       63.79      3.41 o 
   7   4   6       18.76       19.79      2.32 o 
   8   4   6      372.81      368.05     22.34 o 
   9   4   6      416.81      399.66      7.00 o 
  10   4   6        0.02       -0.66      3.57 o 
  11   4   6        0.00        1.24      3.78 o 
  12   4   6      140.51      131.52      5.80 o 
  13   4   6       20.59       14.45      4.71 o 
  14   4   6       19.62       16.32      4.56 o 
 -14   5   6       57.79       54.60      6.48 o 
 -13   5   6      129.43      124.92      7.07 o 
 -12   5   6       17.21       18.65      5.96 o 
 -11   5   6      560.54      589.20     10.54 o 
 -10   5   6      264.67      244.47      7.86 o 
  -9   5   6       38.47       42.14      5.80 o 
  -8   5   6      570.91      578.02      9.26 o 
  -7   5   6     1391.11     1385.41     12.53 o 
  -6   5   6      304.01      253.81     12.00 o 
  -5   5   6      158.03      140.15      5.24 o 
  -4   5   6     2569.17     2580.29     10.80 o 
  -3   5   6        0.68        3.10      2.21 o 
  -2   5   6        0.03        1.24      2.05 o 
  -1   5   6      719.13      709.42      7.45 o 
   0   5   6      370.54      424.35     25.76 o 
   1   5   6       73.37       79.07      8.07 o 
   2   5   6      152.13      127.38      3.26 o 
   3   5   6      107.66      113.73      3.14 o 
   4   5   6        0.93        0.41      2.28 o 
   5   5   6        1.32       -0.44      2.40 o 
   6   5   6       26.92       36.08      2.51 o 
   7   5   6      243.58      257.77     10.67 o 
   8   5   6        1.47        3.86      2.92 o 
   9   5   6       15.88       18.03      2.65 o 
  10   5   6        5.16        5.45      3.77 o 
  11   5   6      185.02      239.65      6.63 o 
  12   5   6        2.85       -0.49      4.01 o 
  13   5   6       14.85       15.09      4.61 o 
 -13   6   6       12.30       16.49      6.48 o 
 -12   6   6       75.94      116.69      7.18 o 
 -11   6   6        2.08       -0.99      5.47 o 
 -10   6   6       71.07       79.82      6.34 o 
  -9   6   6        1.31        8.04      5.46 o 
  -8   6   6       79.85       90.52      5.94 o 
  -7   6   6        0.02       -0.74      3.22 o 
  -6   6   6       63.95       96.48      6.12 o 
  -5   6   6     1085.15     1136.97     21.16 o 
  -4   6   6      232.68      232.45      6.38 o 
  -3   6   6       95.20      102.57      3.63 o 
  -2   6   6      603.84      632.53      4.93 o 
  -1   6   6        9.82        5.81      4.42 o 
   0   6   6      479.65      474.84     12.78 o 
   1   6   6     1372.99     1251.17    134.00 o 
   2   6   6      111.14       98.85     29.10 o 
   3   6   6       63.24       58.81     13.14 o 
   4   6   6      219.96      214.61      6.12 o 
   5   6   6       42.71       35.53      4.82 o 
   6   6   6      195.70      160.96     14.39 o 
   7   6   6        0.00       -4.24      4.24 o 
   8   6   6      137.13      131.26      3.66 o 
   9   6   6       26.52       36.58      4.00 o 
  10   6   6      189.68      189.94      4.26 o 
  11   6   6       41.82       39.05      4.47 o 
  12   6   6       64.71       58.36      4.84 o 
  13   6   6      145.07      141.48      5.99 o 
 -12   7   6       19.18       24.65      6.18 o 
 -11   7   6       19.75        6.23      3.64 o 
 -10   7   6       67.90       59.88      4.11 o 
  -9   7   6      129.77      147.04      4.64 o 
  -8   7   6      144.25      152.24     12.97 o 
  -7   7   6       38.48       38.79      3.59 o 
  -6   7   6        3.30        1.51      3.17 o 
  -5   7   6        0.03       -1.11      2.30 o 
  -4   7   6        7.50        7.65      2.84 o 
  -3   7   6        4.14        1.54      2.40 o 
  -2   7   6      251.71      258.18     16.78 o 
  -1   7   6       31.21       20.81     11.56 o 
   0   7   6       51.21       36.46      7.37 o 
   1   7   6      463.33      475.39      8.02 o 
   2   7   6       36.66       51.36     10.07 o 
   3   7   6       35.78       53.37      3.31 o 
   4   7   6       25.73       12.35      6.18 o 
   5   7   6      124.73      112.63     39.79 o 
   6   7   6      154.35      150.64     27.51 o 
   7   7   6        7.36        4.52      4.27 o 
   8   7   6       16.46       16.99      7.85 o 
   9   7   6       98.20       94.59      3.76 o 
  10   7   6        8.97       13.11      3.41 o 
  11   7   6        2.49        5.29      2.95 o 
  12   7   6        4.31        1.37      4.24 o 
 -11   8   6        0.13        1.72      6.21 o 
 -10   8   6        5.48       13.65      3.71 o 
  -9   8   6       27.33       37.20      3.98 o 
  -8   8   6        0.50        5.39      3.70 o 
  -7   8   6       20.80       20.82      3.61 o 
  -6   8   6       35.39       32.84      4.01 o 
  -5   8   6        0.58        0.51      3.24 o 
  -4   8   6       82.65       73.39      3.62 o 
  -3   8   6        4.85        7.26      4.62 o 
  -2   8   6       52.02       52.97      4.81 o 
  -1   8   6      152.71      144.59      5.76 o 
   0   8   6       13.33        9.14      4.37 o 
   1   8   6        4.99        4.45      4.24 o 
   2   8   6       60.29       56.50      5.18 o 
   3   8   6       14.21       11.79      4.67 o 
   4   8   6        0.19        0.49      4.70 o 
   5   8   6       92.89       82.29      5.69 o 
   6   8   6       75.52       81.99      5.66 o 
   7   8   6       38.80       49.44      5.13 o 
   8   8   6        0.34        1.39      4.53 o 
   9   8   6       23.32       24.52      5.11 o 
  10   8   6        1.79       -1.64      3.22 o 
  -9   9   6       12.72        4.11      5.66 o 
  -8   9   6        0.00       -3.67      3.67 o 
  -7   9   6       20.21       21.28      3.91 o 
  -6   9   6       31.79       35.62      3.88 o 
  -5   9   6        0.88        2.14      5.03 o 
  -4   9   6        3.63        2.58      4.82 o 
  -3   9   6       79.95       91.17      5.69 o 
  -2   9   6      158.09      163.45      6.51 o 
  -1   9   6       28.21       21.94      5.09 o 
   0   9   6       18.11       22.59      5.07 o 
   1   9   6      343.94      369.12      8.17 o 
   2   9   6       19.88       24.91      5.34 o 
   3   9   6       55.17       41.97      5.53 o 
   4   9   6      153.04      156.76      6.68 o 
   5   9   6        1.38        8.84      5.03 o 
   6   9   6      132.27      152.61      6.43 o 
   7   9   6       72.23       96.56      6.17 o 
   8   9   6        8.47        8.02      5.03 o 
  -7  10   6        4.03        3.26      5.14 o 
  -6  10   6       24.19       17.29      5.16 o 
  -5  10   6       86.32       87.78      6.04 o 
  -4  10   6       12.00        9.32      5.50 o 
  -3  10   6       87.12       84.44      6.04 o 
  -2  10   6       61.59       58.78      5.61 o 
  -1  10   6       73.75       62.43      5.50 o 
   0  10   6        3.63       -3.16      5.33 o 
   1  10   6      128.04      118.64      6.48 o 
   2  10   6       14.25       21.71      5.62 o 
   3  10   6       28.55       25.33      5.35 o 
   4  10   6        0.05        6.06      5.21 o 
   5  10   6       84.06      110.69      6.54 o 
   6  10   6       15.99       29.74      5.71 o 
  -1  11   6       77.86       85.54      6.35 o 
   0  11   6       52.25       56.79      6.03 o 
   1  11   6        1.64       12.38      5.89 o 
 -15   1   7       17.46       13.86      4.13 o 
 -14   1   7      146.22      169.26     14.45 o 
 -13   1   7        7.78       15.40      4.52 o 
 -12   1   7        8.37       16.11      3.63 o 
 -11   1   7        0.56        2.82      4.11 o 
 -10   1   7      150.19      126.47      4.28 o 
  -9   1   7       20.93       18.57      7.42 o 
  -8   1   7       33.59       19.77      8.84 o 
  -7   1   7      155.04      162.92      3.60 o 
  -6   1   7      279.66      252.02      4.19 o 
  -5   1   7      315.87      311.66      5.57 o 
  -4   1   7      291.09      277.68      3.32 o 
  -3   1   7      139.98      142.23      2.76 o 
  -2   1   7      334.13      359.84      7.75 o 
  -1   1   7      412.95      410.19      9.85 o 
   0   1   7      260.87      299.08     22.14 o 
   1   1   7     1977.77     2018.80     22.45 o 
   2   1   7      139.03      157.06      2.57 o 
   3   1   7       74.06       63.41      1.71 o 
   4   1   7      241.87      248.85      2.52 o 
   5   1   7      954.77      980.89     74.44 o 
   6   1   7        9.35       12.80      2.97 o 
   7   1   7        1.74        3.92      3.05 o 
   8   1   7      998.29     1061.28      8.08 o 
   9   1   7      214.25      218.78     34.74 o 
  10   1   7       16.81       25.70      3.00 o 
  11   1   7       78.23       72.05      3.72 o 
  12   1   7       76.86       84.19     10.07 o 
  13   1   7       61.99       52.47     11.15 o 
  14   1   7       43.78       33.04      4.21 o 
 -15   2   7       23.08       39.31      6.48 o 
 -14   2   7      108.47      126.08      6.85 o 
 -13   2   7       36.94       36.62      5.79 o 
 -12   2   7       57.80       75.50      6.08 o 
 -11   2   7       98.10       83.51      6.15 o 
 -10   2   7      281.87      287.66      7.77 o 
  -9   2   7       55.32       74.10      5.71 o 
  -8   2   7        6.79        1.40      4.55 o 
  -7   2   7      557.08      543.07      5.83 o 
  -6   2   7       13.86       10.48      2.20 o 
  -5   2   7        1.06        1.06      2.04 o 
  -4   2   7      548.89      562.45      9.73 o 
  -3   2   7       19.00       17.63      2.16 o 
  -2   2   7       19.89       20.54      2.09 o 
  -1   2   7     1230.79     1373.66     15.16 o 
   0   2   7      437.38      412.57      4.05 o 
   1   2   7      201.62      193.77      2.81 o 
   2   2   7     1076.31     1173.32     15.49 o 
   3   2   7      569.05      566.74      6.32 o 
   4   2   7      101.93      109.73      3.88 o 
   5   2   7        2.58        1.61      1.62 o 
   6   2   7      125.57      130.56      4.15 o 
   7   2   7      110.59      126.87      4.37 o 
   8   2   7       46.02       45.19      3.88 o 
   9   2   7        4.39        2.98      3.28 o 
  10   2   7        1.46        1.67      3.46 o 
  11   2   7      339.61      390.18      7.78 o 
  12   2   7        4.57        6.37      4.26 o 
  13   2   7       32.42       37.65      5.21 o 
  14   2   7      146.72      190.20      7.35 o 
 -14   3   7       20.72       17.57      5.62 o 
 -13   3   7        4.36       -5.43      5.43 o 
 -12   3   7      309.82      298.39      8.23 o 
 -11   3   7       99.32      114.49      6.55 o 
 -10   3   7       49.47       66.02      5.75 o 
  -9   3   7      783.16      809.98     10.83 o 
  -8   3   7      194.97      177.25      6.49 o 
  -7   3   7       11.28       26.74      4.02 o 
  -6   3   7      231.59      259.11      4.75 o 
  -5   3   7      735.23      735.29     14.73 o 
  -4   3   7     1389.03     1380.90     16.89 o 
  -3   3   7      166.34      166.22      3.28 o 
  -2   3   7     1515.41     1509.71     14.80 o 
  -1   3   7      125.25      112.34      3.41 o 
   0   3   7      135.36      117.19      6.45 o 
   1   3   7      471.89      473.97      7.00 o 
   2   3   7      446.55      437.14      6.06 o 
   3   3   7        4.50        0.69      1.65 o 
   4   3   7        7.15        5.57      1.43 o 
   5   3   7       31.46       24.74      2.12 o 
   6   3   7      207.45      224.85      3.44 o 
   7   3   7       20.17       12.06      3.08 o 
   8   3   7       12.80       16.52      3.43 o 
   9   3   7        1.06        0.53      3.35 o 
  10   3   7      121.66      168.37      5.58 o 
  11   3   7       66.86       78.77      5.00 o 
  12   3   7       40.15       51.19      4.59 o 
  13   3   7      184.73      220.95      7.15 o 
  14   3   7       15.88       25.02      4.96 o 
 -14   4   7       28.24       26.75      6.04 o 
 -13   4   7        5.73       -5.00      5.35 o 
 -12   4   7       79.41       68.00      6.58 o 
 -11   4   7       45.78       41.18      5.83 o 
 -10   4   7        4.77        3.49      5.45 o 
  -9   4   7      139.26      147.31      6.66 o 
  -8   4   7        8.16       10.41      5.23 o 
  -7   4   7      615.44      633.38     27.62 o 
  -6   4   7        0.04        1.73      2.89 o 
  -5   4   7       26.01       19.83      5.20 o 
  -4   4   7       18.28       20.10      2.63 o 
  -3   4   7      311.13      301.37      7.95 o 
  -2   4   7       13.23       10.47      2.08 o 
  -1   4   7      506.62      481.39      7.35 o 
   0   4   7      656.88      640.80      4.91 o 
   1   4   7       28.28       28.07      2.69 o 
   2   4   7      321.48      339.23      3.45 o 
   3   4   7      880.23      871.52     13.59 o 
   4   4   7        3.04        4.38      1.51 o 
   5   4   7        9.95        4.25      2.07 o 
   6   4   7      319.43      315.33      8.78 o 
   7   4   7       27.34       34.62      2.61 o 
   8   4   7       20.81       17.01      3.51 o 
   9   4   7      133.81      157.25      5.58 o 
  10   4   7        0.53        0.87      4.04 o 
  11   4   7        2.10        1.02      4.04 o 
  12   4   7        2.81       -1.47      4.12 o 
  13   4   7      116.13      109.62      6.06 o 
 -13   5   7       18.78        8.93      6.04 o 
 -12   5   7       30.51       15.05      6.17 o 
 -11   5   7       31.07       35.24      6.07 o 
 -10   5   7        0.00       -1.72      5.49 o 
  -9   5   7       48.79       49.24      5.94 o 
  -8   5   7       25.68       17.77      5.22 o 
  -7   5   7        1.88        6.13      4.72 o 
  -6   5   7        3.05        5.90      3.17 o 
  -5   5   7       21.82       13.92      3.92 o 
  -4   5   7        8.43        6.76      2.45 o 
  -3   5   7      262.36      280.16      7.50 o 
  -2   5   7      399.86      422.41      6.10 o 
  -1   5   7        7.65        2.10      2.94 o 
   0   5   7        0.75       -1.77      2.87 o 
   1   5   7      759.68      766.48     40.83 o 
   2   5   7       16.63       25.02      8.67 o 
   3   5   7        9.74        9.10      5.08 o 
   4   5   7      565.49      525.17      7.92 o 
   5   5   7       82.22       79.81      4.15 o 
   6   5   7       24.95       25.60      3.19 o 
   7   5   7        0.04       -2.69      2.69 o 
   8   5   7       64.23       56.99      4.47 o 
   9   5   7      101.66       99.54      4.80 o 
  10   5   7        0.29        0.93      3.82 o 
  11   5   7        1.82        1.97      4.05 o 
  12   5   7       19.50       12.84      4.02 o 
 -12   6   7        5.62        2.99      5.96 o 
 -11   6   7        0.39       -2.37      5.80 o 
 -10   6   7      105.77       97.56      6.82 o 
  -9   6   7       71.99       79.02      6.40 o 
  -8   6   7       37.69       17.46      5.56 o 
  -7   6   7       39.06       38.02      3.66 o 
  -6   6   7       87.83       86.95      3.85 o 
  -5   6   7       21.29       23.89      3.08 o 
  -4   6   7       56.60       40.55      4.28 o 
  -3   6   7      298.53      303.66     34.56 o 
  -2   6   7      133.86      103.76     32.95 o 
  -1   6   7        5.27        3.89      3.88 o 
   0   6   7      127.07       96.55     29.75 o 
   1   6   7      398.23      414.55     13.46 o 
   2   6   7       64.37       70.20     12.96 o 
   3   6   7        0.44        9.54      3.19 o 
   4   6   7      604.16      583.40     19.24 o 
   5   6   7       27.61       30.72      4.43 o 
   6   6   7      302.87      320.51      9.59 o 
   7   6   7      233.01      229.01     11.37 o 
   8   6   7       31.50       35.99      3.04 o 
   9   6   7      122.84      131.68      4.13 o 
  10   6   7       99.11       93.70      5.28 o 
  11   6   7        0.43        0.01      3.59 o 
 -11   7   7        0.79       -1.00      7.15 o 
 -10   7   7        7.03        1.85      5.24 o 
  -9   7   7        0.06       -1.68      3.88 o 
  -8   7   7       32.64       26.13      3.92 o 
  -7   7   7        0.71        0.78      3.47 o 
  -6   7   7      139.57      133.99      4.33 o 
  -5   7   7       87.32       87.56      5.01 o 
  -4   7   7        2.43       -0.87      3.10 o 
  -3   7   7      146.23      117.67     14.37 o 
  -2   7   7      218.47      242.83      7.89 o 
  -1   7   7       24.35       23.49     10.82 o 
   0   7   7      175.42      130.96     56.97 o 
   1   7   7      273.00      263.24     35.80 o 
   2   7   7       51.85       29.43     12.05 o 
   3   7   7       54.51       51.01      3.86 o 
   4   7   7      220.70      205.69      9.92 o 
   5   7   7      135.00      113.71     29.64 o 
   6   7   7        0.01       -0.87      3.13 o 
   7   7   7       55.11       44.46      3.28 o 
   8   7   7      130.86      135.81      3.98 o 
   9   7   7      117.37      120.44      5.79 o 
  10   7   7        3.78        3.08      2.83 o 
 -10   8   7       12.06       25.17      7.66 o 
  -9   8   7       19.17       24.54      4.20 o 
  -8   8   7      289.96      353.48     25.97 o 
  -7   8   7      259.96      285.13     10.96 o 
  -6   8   7        0.93        7.90      3.72 o 
  -5   8   7      445.95      433.44      8.73 o 
  -4   8   7      195.63      245.15      7.20 o 
  -3   8   7        0.29        5.41      5.17 o 
  -2   8   7       13.63       15.38      4.95 o 
  -1   8   7      115.48      112.36      5.90 o 
   0   8   7       27.79       31.23      5.19 o 
   1   8   7       24.29       13.45      4.79 o 
   2   8   7       55.54       72.56      5.29 o 
   3   8   7       28.03       20.12      5.12 o 
   4   8   7      133.05      124.11      6.14 o 
   5   8   7       80.33       88.03      5.82 o 
   6   8   7        1.37        0.93      4.74 o 
   7   8   7      122.20      160.82      6.30 o 
   8   8   7       34.98       46.51      3.35 o 
   9   8   7        0.21        3.07      3.06 o 
  -8   9   7       20.94       24.44      9.15 o 
  -7   9   7       12.09       10.10      3.92 o 
  -6   9   7        3.40       -1.75      5.43 o 
  -5   9   7       28.45       36.18      5.70 o 
  -4   9   7        0.15       -1.89      5.24 o 
  -3   9   7        8.20        5.21      5.04 o 
  -2   9   7       84.51       90.03      5.90 o 
  -1   9   7       15.01        9.63      5.27 o 
   0   9   7       51.85       42.35      5.40 o 
   1   9   7      123.91       99.11      5.85 o 
   2   9   7        0.03       -1.26      5.18 o 
   3   9   7       33.36       34.10      5.54 o 
   4   9   7       15.44       24.97      5.43 o 
   5   9   7       27.93       31.41      5.62 o 
   6   9   7        0.18        0.18      5.36 o 
   7   9   7       21.76       42.48      5.60 o 
  -4  10   7       61.87       58.55      6.16 o 
  -3  10   7       15.20       16.97      5.66 o 
  -2  10   7       12.52        1.81      5.61 o 
  -1  10   7       18.06        5.02      5.40 o 
   0  10   7       41.84       39.71      5.56 o 
   1  10   7        2.97        3.18      5.35 o 
   2  10   7       46.17       50.84      5.70 o 
   3  10   7       40.17       48.30      6.20 o 
 -14   0   8      122.53      152.22      7.81 o 
 -13   0   8       11.85        8.40      5.48 o 
 -12   0   8      296.26      283.11      8.11 o 
 -11   0   8      130.90      141.25      6.84 o 
 -10   0   8      371.23      413.15      8.67 o 
  -9   0   8      410.81      432.61      8.68 o 
  -8   0   8        0.14        0.01      4.86 o 
  -7   0   8     1081.29     1091.91     37.20 o 
  -6   0   8     1241.42     1271.46      8.41 o 
  -5   0   8      123.80       96.28      5.57 o 
  -4   0   8     2688.72     2760.41     16.69 o 
  -3   0   8       57.86       69.83      5.88 o 
  -2   0   8     2752.57     2995.44     17.56 o 
  -1   0   8     1067.30     1089.53     11.13 o 
   0   0   8      392.68      411.51      7.96 o 
   1   0   8     1255.91     1344.88     11.55 o 
   2   0   8        1.41        8.26      4.19 o 
   3   0   8       73.63       71.80      4.77 o 
   4   0   8       35.17       30.35      4.32 o 
   5   0   8      516.92      508.22     30.64 o 
   6   0   8       14.56       19.66      3.96 o 
   7   0   8       34.62       30.65      4.17 o 
   8   0   8        1.21        2.80      3.87 o 
   9   0   8        2.35        4.85      3.91 o 
  10   0   8       87.78       84.21      5.61 o 
  11   0   8      174.86      226.00      7.35 o 
  12   0   8       10.65       21.53      5.25 o 
  13   0   8       10.12        4.30      5.82 o 
 -14   1   8       18.17       20.66     13.68 o 
 -13   1   8        0.00       -2.33      5.99 o 
 -12   1   8      174.27      164.90     14.88 o 
 -11   1   8        0.00       -0.58      3.67 o 
 -10   1   8        6.26        1.63      3.56 o 
  -9   1   8       16.98       25.73      4.93 o 
  -8   1   8      176.26      152.78      6.40 o 
  -7   1   8      413.82      377.77     12.42 o 
  -6   1   8      132.60      107.69      3.10 o 
  -5   1   8      344.37      342.87      4.03 o 
  -4   1   8       38.70       53.16      4.07 o 
  -3   1   8      639.32      592.72      5.69 o 
  -2   1   8       89.50      118.36      6.22 o 
  -1   1   8      812.40      868.87     22.50 o 
   0   1   8      749.20      748.76     22.80 o 
   1   1   8      261.53      272.33     16.34 o 
   2   1   8      729.66      755.62      7.37 o 
   3   1   8      815.61      878.40      8.31 o 
   4   1   8       23.63       19.22      2.12 o 
   5   1   8      181.72      165.05      5.80 o 
   6   1   8      264.07      273.84      7.29 o 
   7   1   8        5.38        6.50      3.20 o 
   8   1   8      165.68      160.98      5.35 o 
   9   1   8        2.14        1.14      3.74 o 
  10   1   8       51.44       53.31      4.72 o 
  11   1   8       31.38       32.06      4.90 o 
  12   1   8       68.14       60.90      5.52 o 
  13   1   8      142.92      146.26      7.20 o 
 -14   2   8       44.62       65.75      6.92 o 
 -13   2   8      147.06      191.48      7.61 o 
 -12   2   8        0.58        4.56      5.60 o 
 -11   2   8      130.46      123.13      6.93 o 
 -10   2   8       10.65       16.64      5.47 o 
  -9   2   8        0.05        0.37      5.13 o 
  -8   2   8      112.28      108.47      6.06 o 
  -7   2   8        0.38        1.97      3.96 o 
  -6   2   8        9.13        2.66      2.28 o 
  -5   2   8      251.64      240.24      4.37 o 
  -4   2   8      226.01      250.97      5.85 o 
  -3   2   8       58.11       60.74      2.63 o 
  -2   2   8      344.54      346.08     10.42 o 
  -1   2   8        0.10       -0.52      1.98 o 
   0   2   8      129.20      102.13      3.94 o 
   1   2   8      852.82      887.28     12.47 o 
   2   2   8       77.48       80.49      2.48 o 
   3   2   8       12.27        7.93      2.05 o 
   4   2   8      500.23      498.57      5.73 o 
   5   2   8       19.61       17.74      2.32 o 
   6   2   8        3.98        4.38      2.11 o 
   7   2   8        0.23       -0.34      3.10 o 
   8   2   8        9.49       12.47      3.74 o 
   9   2   8      204.03      229.86      6.35 o 
  10   2   8       40.16       41.47      4.72 o 
  11   2   8        1.39       -0.65      4.05 o 
  12   2   8        1.85        2.77      4.39 o 
  13   2   8        4.40        1.32      4.94 o 
 -13   3   8        0.72       -0.11      6.06 o 
 -12   3   8        7.88        2.22      5.55 o 
 -11   3   8       22.59       17.19      5.82 o 
 -10   3   8       34.57       27.25      5.77 o 
  -9   3   8       79.93       97.17      6.15 o 
  -8   3   8       44.47       42.44      5.40 o 
  -7   3   8        9.36        9.76      3.29 o 
  -6   3   8       70.62       61.10      4.78 o 
  -5   3   8       10.35        8.56      2.13 o 
  -4   3   8       22.78       29.26      3.01 o 
  -3   3   8       26.09       27.92      2.21 o 
  -2   3   8      139.98      134.91      3.36 o 
  -1   3   8       22.01       12.04      2.24 o 
   0   3   8       29.38       35.22      2.14 o 
   1   3   8        8.27        3.28      1.90 o 
   2   3   8        5.71        1.56      1.93 o 
   3   3   8        5.36        1.01      2.04 o 
   4   3   8      209.60      212.60      3.74 o 
   5   3   8      183.93      184.05     12.14 o 
   6   3   8       36.21       29.42      3.11 o 
   7   3   8       82.90       92.53      3.48 o 
   8   3   8       44.67       59.92      4.09 o 
   9   3   8        4.14        5.85      3.60 o 
  10   3   8       34.41       31.43      4.11 o 
  11   3   8        3.13        0.32      3.95 o 
  12   3   8        0.17       -0.57      4.29 o 
 -13   4   8       14.20        7.92      5.96 o 
 -11   4   8        3.39       -0.81      5.61 o 
 -10   4   8       11.85        3.99      5.31 o 
  -9   4   8        2.24        2.44      4.95 o 
  -8   4   8       71.36       69.99      5.68 o 
  -7   4   8        0.58        1.90      5.04 o 
  -6   4   8       52.90       58.31      5.15 o 
  -5   4   8      153.33      135.36     14.32 o 
  -4   4   8       33.49       30.23      4.65 o 
  -3   4   8        5.38        4.58      2.63 o 
  -2   4   8      150.27      174.69      6.18 o 
  -1   4   8      136.62      127.52      3.78 o 
   0   4   8       55.73       36.34      4.57 o 
   1   4   8      225.78      253.54     10.64 o 
   2   4   8       18.90       22.39      3.33 o 
   3   4   8      118.08      107.07      3.63 o 
   4   4   8      154.27      159.79      4.19 o 
   5   4   8      133.51      138.97      9.64 o 
   6   4   8       18.25       10.37      2.25 o 
   7   4   8       57.58       56.47     12.44 o 
   8   4   8       89.83      102.09      7.67 o 
   9   4   8        2.36        4.31      3.53 o 
  10   4   8        2.15        1.51      3.77 o 
  11   4   8      114.63      104.52      5.50 o 
  12   4   8        9.72        3.41      4.07 o 
 -12   5   8       60.70       72.88      6.82 o 
 -11   5   8       93.66       78.31      6.46 o 
 -10   5   8       92.90       97.88      6.32 o 
  -9   5   8       87.28      127.21      6.38 o 
  -8   5   8      391.82      369.02      8.17 o 
  -7   5   8      222.11      196.12     33.06 o 
  -6   5   8      257.97      256.30     41.77 o 
  -5   5   8      968.57      984.63      7.87 o 
  -4   5   8      118.14      113.49      4.82 o 
  -3   5   8       21.02       22.99      3.52 o 
  -2   5   8      445.29      408.75     41.39 o 
  -1   5   8      346.97      366.08      6.92 o 
   0   5   8        9.25        3.78      3.17 o 
   1   5   8        4.35       -2.23      4.12 o 
   2   5   8       67.74       76.24      3.60 o 
   3   5   8       36.95       53.30      4.89 o 
   4   5   8       58.98       55.28     11.55 o 
   5   5   8        0.83       -1.46      3.00 o 
   6   5   8      243.04      247.90     23.99 o 
   7   5   8       58.33       70.38      7.91 o 
   8   5   8       12.31       15.41      3.40 o 
   9   5   8       48.20       49.92      7.98 o 
  10   5   8       87.62      108.84      5.49 o 
  11   5   8       19.75       16.11      4.37 o 
 -11   6   8       35.72       48.59      6.67 o 
 -10   6   8        0.24       -5.59      5.59 o 
  -9   6   8       84.29       89.99      6.58 o 
  -8   6   8        9.81        2.96      5.33 o 
  -7   6   8        0.67        3.94      4.55 o 
  -6   6   8       47.00       50.86      3.84 o 
  -5   6   8        8.39       10.27      2.72 o 
  -4   6   8        3.64        1.63      3.38 o 
  -3   6   8       23.72       19.38      5.67 o 
  -2   6   8      516.16      468.64     68.55 o 
  -1   6   8       32.12       37.13      3.88 o 
   0   6   8       61.45       49.71     17.42 o 
   1   6   8      246.16      208.88     39.76 o 
   2   6   8        0.25        0.44      3.32 o 
   3   6   8      117.94      106.26     18.33 o 
   4   6   8      186.39      154.57     23.07 o 
   5   6   8       51.16       46.62     10.93 o 
   6   6   8       58.31       37.27      4.76 o 
   7   6   8      106.75       81.95     18.30 o 
   8   6   8      125.20      111.55     40.04 o 
   9   6   8        1.01       -2.96      3.04 o 
  10   6   8        5.71       -0.94      4.07 o 
 -10   7   8        2.72       -0.87      4.04 o 
  -9   7   8        0.82       -1.57      4.18 o 
  -8   7   8        0.83       -1.43      3.95 o 
  -7   7   8      100.34      123.03      4.57 o 
  -6   7   8        2.25       -0.82      2.82 o 
  -5   7   8       16.13       22.48      6.83 o 
  -4   7   8       63.13       67.68     10.29 o 
  -3   7   8       76.51       72.53      5.17 o 
  -2   7   8        2.26        1.69      3.37 o 
  -1   7   8      177.51      143.68     41.17 o 
   0   7   8      188.30      205.07     22.63 o 
   1   7   8        0.68        1.04      5.63 o 
   2   7   8       26.43       29.68      5.04 o 
   3   7   8      404.69      360.57     47.80 o 
   4   7   8       18.99       18.63      9.17 o 
   5   7   8        0.02       -3.24      3.24 o 
   6   7   8       44.24       42.97      5.58 o 
   7   7   8       20.79       18.58      6.30 o 
   8   7   8       34.85       34.72     14.46 o 
   9   7   8        3.40        3.36      3.48 o 
  -8   8   8       15.79       16.76      4.18 o 
  -7   8   8        0.01        8.52      4.02 o 
  -6   8   8        0.01        5.33      5.52 o 
  -5   8   8       19.73       10.34      5.47 o 
  -4   8   8        9.45       12.80      5.42 o 
  -3   8   8       31.32       35.84      5.49 o 
  -2   8   8       17.31       29.77      5.43 o 
  -1   8   8       50.48       45.69      5.41 o 
   0   8   8       22.67       16.09      5.21 o 
   1   8   8        0.01       -1.82      4.81 o 
   2   8   8       11.41       16.87      4.78 o 
   3   8   8       13.82       10.65      4.64 o 
   4   8   8       13.47       10.05      4.87 o 
   5   8   8       34.01       35.43      5.38 o 
   6   8   8        2.56        1.01      4.92 o 
   7   8   8        2.80        2.56      5.04 o 
  -5   9   8       10.19        4.39      5.87 o 
  -4   9   8       35.35       28.04      5.94 o 
  -3   9   8        9.37        6.84      5.47 o 
  -2   9   8        2.64        4.94      5.13 o 
  -1   9   8        7.89        8.11      5.11 o 
   0   9   8       30.75       37.68      5.37 o 
   1   9   8        8.44        5.63      4.97 o 
   2   9   8        0.95       -2.58      5.25 o 
   3   9   8       22.63       24.32      5.40 o 
   4   9   8       71.97       83.31      6.04 o 
 -13   1   9       21.20       18.52      6.08 o 
 -12   1   9        0.64       -0.53      5.75 o 
 -11   1   9       34.08       23.72      5.85 o 
 -10   1   9       36.44       32.88      5.96 o 
  -9   1   9      131.35      122.48      6.61 o 
  -8   1   9       30.70       27.24      5.39 o 
  -7   1   9        3.88        2.53      2.58 o 
  -6   1   9       43.59       46.47      7.49 o 
  -5   1   9       55.18       56.36      2.79 o 
  -4   1   9      172.57      150.00      4.48 o 
  -3   1   9       78.46       74.98      7.26 o 
  -2   1   9      920.75      993.88      9.33 o 
  -1   1   9      253.26      254.28      5.07 o 
   0   1   9      493.22      517.92      6.54 o 
   1   1   9      356.64      374.62      8.09 o 
   2   1   9       77.34       75.79      4.16 o 
   3   1   9      117.58      118.31      4.06 o 
   4   1   9      487.78      575.91     14.34 o 
   5   1   9       23.07       13.13      3.17 o 
   6   1   9        6.98       -1.50      4.33 o 
   7   1   9      224.20      210.50      6.16 o 
   8   1   9        1.34       -2.64      2.64 o 
   9   1   9       11.87        5.59      4.09 o 
  10   1   9       41.56       28.77      4.87 o 
  11   1   9       69.93       67.66      5.87 o 
  12   1   9       10.84        8.43      4.78 o 
 -12   2   9      239.81      264.99      9.04 o 
 -11   2   9       12.68       22.86      6.48 o 
 -10   2   9        0.36        8.17      5.83 o 
  -9   2   9      123.28      165.50      7.08 o 
  -8   2   9       68.41       60.40      5.57 o 
  -7   2   9      148.48      156.27      4.52 o 
  -6   2   9       21.70       31.09      2.63 o 
  -5   2   9        2.92       -2.39      2.39 o 
  -4   2   9       12.06       14.79      2.42 o 
  -3   2   9      580.88      553.66      7.23 o 
  -2   2   9      118.15      143.70     11.90 o 
  -1   2   9      144.68      144.35      4.17 o 
   0   2   9       45.82       39.19      2.61 o 
   1   2   9       62.57       57.44      3.93 o 
   2   2   9      114.47      125.36      3.00 o 
   3   2   9      234.51      246.85      7.20 o 
   4   2   9        3.80        3.20      3.27 o 
   5   2   9      147.93      145.05      7.51 o 
   6   2   9       92.30      121.54     14.46 o 
   7   2   9       12.98        7.01      3.67 o 
   8   2   9        2.91       -0.11      2.50 o 
   9   2   9       25.88       42.38      4.43 o 
  10   2   9       99.06      115.26      5.78 o 
  11   2   9        6.40        5.43      4.73 o 
 -12   3   9       22.76       22.13      6.23 o 
 -11   3   9       22.33       34.07      6.05 o 
 -10   3   9        0.06       -3.76      5.38 o 
  -9   3   9        2.35       -0.35      5.12 o 
  -8   3   9        0.57        0.95      4.96 o 
  -7   3   9      189.32      206.54     10.01 o 
  -6   3   9       75.39       78.76      5.49 o 
  -5   3   9       33.17       19.26      2.46 o 
  -4   3   9        6.75       -1.25      2.62 o 
  -3   3   9       65.47       52.81      2.71 o 
  -2   3   9      355.43      386.25     15.88 o 
  -1   3   9      190.66      209.28      5.78 o 
   0   3   9        9.64        3.84      2.41 o 
   1   3   9      404.60      403.97      4.30 o 
   2   3   9        0.14        2.12      2.39 o 
   3   3   9        0.45        4.80      2.39 o 
   4   3   9      398.04      391.71      8.09 o 
   5   3   9      272.47      304.84     24.44 o 
   6   3   9        2.00        0.62      3.30 o 
   7   3   9        3.03       -0.78      3.35 o 
   8   3   9      168.42      212.82      4.62 o 
   9   3   9        8.33       19.13      4.26 o 
  10   3   9        1.69        2.07      3.99 o 
  11   3   9      171.92      229.77      7.25 o 
 -12   4   9       39.69       37.72      6.25 o 
 -11   4   9       17.02       24.93      6.26 o 
 -10   4   9       25.92       20.66      5.84 o 
  -9   4   9       49.68       59.80      5.99 o 
  -8   4   9        2.17        6.83      5.05 o 
  -7   4   9      149.96      139.08     24.34 o 
  -6   4   9        5.66        4.30      5.31 o 
  -5   4   9        8.69        5.50      3.24 o 
  -4   4   9      324.86      371.39     11.49 o 
  -3   4   9       41.37       15.65      3.70 o 
  -2   4   9      181.55      135.32     19.23 o 
  -1   4   9      475.19      504.63     37.22 o 
   0   4   9      137.14      121.96     12.85 o 
   1   4   9      241.67      249.08      7.52 o 
   2   4   9      248.20      236.15     21.71 o 
   3   4   9      362.89      359.87     17.37 o 
   4   4   9      106.82      107.61      4.79 o 
   5   4   9       23.51       15.09      5.41 o 
   6   4   9       58.76       49.26      5.57 o 
   7   4   9        0.10       -1.40      5.10 o 
   8   4   9       69.84       53.49      6.17 o 
   9   4   9        8.24        8.38      4.00 o 
  10   4   9        6.77        5.88      4.90 o 
 -11   5   9       36.14       36.46      6.40 o 
 -10   5   9        2.26       -0.54      5.74 o 
  -9   5   9        1.02        0.90      5.38 o 
  -8   5   9       42.19       55.50      5.68 o 
  -7   5   9       31.98       33.11      8.13 o 
  -6   5   9       10.60        3.84      3.48 o 
  -5   5   9      184.68      207.92      6.46 o 
  -4   5   9        5.52        7.98      3.72 o 
  -3   5   9        1.39        0.85      3.66 o 
  -2   5   9      236.03      253.27      5.29 o 
  -1   5   9       30.76       24.76      3.80 o 
   0   5   9       87.79       83.44      5.68 o 
   1   5   9      165.10      191.11     12.65 o 
   2   5   9       19.65       10.54      6.71 o 
   3   5   9      286.04      229.87     25.67 o 
   4   5   9       18.24       25.05      3.35 o 
   5   5   9        6.31        0.62      3.07 o 
   6   5   9       33.32       27.87      5.48 o 
   7   5   9       87.26       46.88      5.49 o 
   8   5   9        3.31        0.93      6.09 o 
   9   5   9       42.69       17.27      6.10 o 
  10   5   9        1.61        3.31      3.97 o 
 -10   6   9        5.40        5.89      5.93 o 
  -9   6   9       25.61       32.38      6.12 o 
  -8   6   9       73.23       78.20      4.60 o 
  -7   6   9        8.04        7.88      3.01 o 
  -6   6   9        3.72        7.30      2.95 o 
  -5   6   9       56.01       52.70     10.27 o 
  -4   6   9       42.66       37.15      4.83 o 
  -3   6   9       14.95       15.38      3.64 o 
  -2   6   9       10.42        6.84      3.64 o 
  -1   6   9      121.47      114.48     10.44 o 
   0   6   9       62.31       68.33      8.66 o 
   1   6   9        1.07       -3.51      3.51 o 
   2   6   9        7.58        5.47      4.75 o 
   3   6   9       86.92      101.56     13.27 o 
   4   6   9       10.42        4.04      3.17 o 
   5   6   9      175.36      159.83     33.54 o 
   6   6   9       41.39       25.64      6.63 o 
   7   6   9       37.02       31.91      5.80 o 
   8   6   9       76.51       39.98      5.80 o 
  -8   7   9       36.14       36.63      4.43 o 
  -7   7   9       33.10       45.13      8.07 o 
  -6   7   9       31.96       22.84      7.39 o 
  -5   7   9        0.07       -1.63      3.51 o 
  -4   7   9       10.71        5.32      3.55 o 
  -3   7   9       70.52       66.53     14.25 o 
  -2   7   9        6.72        9.17      3.51 o 
  -1   7   9       14.77       21.48      4.12 o 
   0   7   9       29.30       32.58      3.75 o 
   1   7   9       14.44       15.90      8.16 o 
   2   7   9       10.51        2.96      5.97 o 
   3   7   9        7.68        5.65      4.55 o 
   4   7   9       41.42       36.58      4.35 o 
   5   7   9        0.38       -1.70      4.39 o 
   6   7   9       38.98       27.29      3.98 o 
   7   7   9       96.20       92.65     39.24 o 
  -6   8   9      100.17      123.71      7.12 o 
  -5   8   9      161.60      166.45      7.50 o 
  -4   8   9        4.40       -5.68      5.68 o 
  -3   8   9       25.82       30.33      5.76 o 
  -2   8   9       69.18       84.16      6.27 o 
  -1   8   9        3.97       15.27      5.30 o 
   0   8   9        0.12        4.32      4.94 o 
   1   8   9        7.11       10.21      5.13 o 
   2   8   9        7.72        6.86      5.21 o 
   3   8   9       47.58       35.70      5.37 o 
   4   8   9      159.77      179.82      7.12 o 
  -7   0  10      340.34      322.17      7.89 o 
  -6   0  10        1.76       -2.40      4.43 o 
  -5   0  10       10.88       10.28      4.92 o 
  -4   0  10       99.90      111.34      6.47 o 
  -3   0  10      306.09      307.40      8.12 o 
  -2   0  10      154.79      154.00      6.96 o 
  -1   0  10      996.11     1118.54     12.87 o 
   0   0  10       57.79       32.16      5.88 o 
   1   0  10       97.26       89.79      6.27 o 
   2   0  10       63.55       74.87      5.45 o 
   3   0  10       85.56       77.72      5.94 o 
   4   0  10      428.94      466.61      9.44 o 
   5   0  10       42.47       57.32      5.98 o 
   6   0  10        8.57        4.86      4.86 o 
   7   0  10       60.48       56.86      6.61 o 
   8   0  10      311.69      299.45      8.91 o 
   9   0  10        2.08       -3.93      5.50 o 
  10   0  10       65.96       70.85      6.46 o 
 -11   1  10       19.45       15.24      6.11 o 
 -10   1  10        4.91        8.26      6.01 o 
  -9   1  10      150.72      184.78      7.24 o 
  -8   1  10        1.42        1.71      4.87 o 
  -7   1  10      108.93       88.21      4.30 o 
  -6   1  10        0.12       -2.14      3.19 o 
  -5   1  10        2.27       -3.25      3.25 o 
  -4   1  10      401.27      402.86     17.39 o 
  -3   1  10      367.74      333.86      5.76 o 
  -2   1  10      224.29      225.24     15.41 o 
  -1   1  10       84.45      105.35      4.62 o 
   0   1  10      228.03      211.51      5.19 o 
   1   1  10       44.73       22.61      4.25 o 
   2   1  10      212.58      227.59      7.43 o 
   3   1  10      390.65      448.63      6.43 o 
   4   1  10       75.36       71.49      4.20 o 
   5   1  10       34.31       34.69      3.89 o 
   6   1  10      111.85      117.63      4.55 o 
   8   1  10       15.09        0.64      4.55 o 
   9   1  10       29.03       14.34      4.04 o 
  10   1  10       15.46       11.41      3.13 o 
 -11   2  10        9.18       12.11      5.88 o 
 -10   2  10       39.77       46.71      6.47 o 
  -9   2  10        1.89        1.67      5.23 o 
  -8   2  10       41.07       33.38      3.94 o 
  -7   2  10        2.84        2.70      2.63 o 
  -6   2  10        6.38        4.92      2.64 o 
  -5   2  10      109.72      101.98      3.25 o 
  -4   2  10       34.28       24.83      3.35 o 
  -3   2  10        2.55        5.52      3.38 o 
  -2   2  10      237.56      275.06      5.33 o 
  -1   2  10      112.40      128.40      6.08 o 
   0   2  10        0.32       -2.98      2.98 o 
   1   2  10       22.70       16.39      2.50 o 
   2   2  10        0.03       -1.44      3.31 o 
   3   2  10      110.93      108.95      6.88 o 
   4   2  10        0.83        8.23      3.59 o 
   5   2  10       36.57       29.42      3.89 o 
   6   2  10        5.17        1.01      3.44 o 
   7   2  10       17.14       12.58      3.86 o 
   8   2  10        0.59       -6.43      6.53 o 
   9   2  10       14.42       -0.89      3.69 o 
  10   2  10        3.65       -3.27      3.93 o 
 -10   3  10        4.22        4.12      5.74 o 
  -9   3  10        2.68        1.24      5.73 o 
  -8   3  10       19.71       12.70      3.71 o 
  -7   3  10       29.37       20.33      3.52 o 
  -6   3  10        0.87       -2.47      2.91 o 
  -5   3  10       13.46       13.18      2.62 o 
  -4   3  10        1.05       -0.81      2.50 o 
  -3   3  10        8.81        7.53      3.24 o 
  -2   3  10        5.31       11.54      2.68 o 
  -1   3  10        0.04        1.88      2.72 o 
   0   3  10       22.84       20.82      2.72 o 
   1   3  10       22.13       16.90      2.59 o 
   2   3  10        0.14       -2.26      2.48 o 
   3   3  10       13.03        8.66      3.22 o 
   4   3  10       24.97       35.54      3.67 o 
   5   3  10       17.23       15.44      3.66 o 
   6   3  10        0.05       -1.85      3.29 o 
   7   3  10        3.74        1.00      3.50 o 
   8   3  10       17.14       18.12      4.22 o 
   9   3  10       16.46       -3.41      3.73 o 
 -10   4  10        1.82        5.85      5.88 o 
  -9   4  10       70.24       80.42      6.78 o 
  -8   4  10       15.82       18.45      5.70 o 
  -7   4  10        1.66        3.88      3.87 o 
  -6   4  10       32.41       17.57      7.36 o 
  -5   4  10        4.36        3.25      3.57 o 
  -4   4  10        4.05        3.76      5.20 o 
  -3   4  10      171.15      153.24     25.19 o 
  -2   4  10      129.00      130.59     18.91 o 
  -1   4  10        0.30        4.31      5.42 o 
   0   4  10       24.25       32.14      4.81 o 
   1   4  10      101.46       92.73     11.40 o 
   2   4  10       51.23       46.88     11.31 o 
   3   4  10       55.14       63.96      8.86 o 
   4   4  10      106.29       86.47      6.12 o 
   5   4  10        3.34        4.73      5.11 o 
   6   4  10        2.68        1.20      5.43 o 
   7   4  10       55.66       40.95      5.86 o 
   8   4  10       18.55        6.93      5.96 o 
  -9   5  10      144.24      176.58      7.99 o 
  -8   5  10       61.22       49.37      6.40 o 
  -7   5  10        7.99       11.56      3.87 o 
  -6   5  10      127.46      154.28      7.39 o 
  -5   5  10       49.99       43.87      8.42 o 
  -4   5  10        0.11        1.14      3.60 o 
  -3   5  10      114.09       96.88     14.68 o 
  -2   5  10      131.07      135.90     11.89 o 
  -1   5  10        8.60        5.68      3.87 o 
   0   5  10        6.13       -4.15      4.15 o 
   1   5  10       31.29       28.20      7.35 o 
   2   5  10       60.04       55.04     17.18 o 
   3   5  10      119.68      114.45      7.60 o 
   4   5  10        0.00       -0.27      3.34 o 
   5   5  10      105.16      101.56      6.88 o 
   6   5  10       83.80       57.10      6.23 o 
   7   5  10       13.60        6.08      5.99 o 
  -7   6  10       67.64       95.75      7.25 o 
  -6   6  10       11.53       10.73      4.40 o 
  -5   6  10       13.00       -0.02      3.65 o 
  -4   6  10        0.03       -2.17      4.67 o 
  -3   6  10       15.81        7.72      3.86 o 
  -2   6  10       86.36       79.96     20.53 o 
  -1   6  10        1.60        3.19      3.58 o 
   0   6  10       20.29       12.20      3.87 o 
   1   6  10      133.28      120.32     41.03 o 
   2   6  10       12.49       14.11      9.98 o 
   3   6  10       16.88       15.56      4.16 o 
   4   6  10      160.21      153.53     19.86 o 
   5   6  10        5.51        5.80      3.71 o 
   6   6  10       39.47       18.77      6.03 o 
  -5   7  10        0.58       -1.61      3.90 o 
  -4   7  10       22.76       17.91      6.33 o 
  -3   7  10        7.36       -3.82      3.82 o 
  -2   7  10       64.59       60.28     20.84 o 
  -1   7  10       18.05       28.99     12.67 o 
   0   7  10        1.65        2.37      3.86 o 
   1   7  10       11.47       15.15      8.94 o 
   2   7  10       45.34       36.34     15.57 o 
   3   7  10       40.53       46.01     19.85 o 
   4   7  10        3.26        5.14      3.79 o 
  -8   1  11        0.51        2.34      5.51 o 
  -7   1  11       32.10       24.95      3.70 o 
  -6   1  11       83.75       75.16     10.64 o 
  -5   1  11       11.42        1.28      3.55 o 
  -4   1  11       78.61       92.25      5.44 o 
  -3   1  11      135.77      129.97      4.71 o 
  -2   1  11       51.59       34.00      4.17 o 
  -1   1  11       89.22      111.43      4.99 o 
   0   1  11       71.49       74.15      4.64 o 
   1   1  11        4.67       -0.83      3.74 o 
   2   1  11      127.76      133.83      7.87 o 
   3   1  11      207.44      235.53     12.40 o 
   4   1  11       14.62       16.38      4.15 o 
   5   1  11        0.00        4.63      4.20 o 
   6   1  11       41.86       46.34      4.29 o 
   7   1  11       44.53       48.02      4.64 o 
   8   1  11       12.22       -2.86      4.11 o 
  -9   2  11      287.63      323.43      8.86 o 
  -8   2  11        1.12        5.45      7.02 o 
  -7   2  11        8.31       20.15      4.66 o 
  -6   2  11       94.25      103.84     12.39 o 
  -5   2  11       11.47        3.31      3.67 o 
  -4   2  11       54.93       48.86      4.16 o 
  -3   2  11       44.18       59.98      4.28 o 
  -2   2  11       24.63       21.87      4.03 o 
  -1   2  11        3.31        6.14      2.95 o 
   0   2  11      135.15      124.57      5.46 o 
   1   2  11        8.89        2.32      3.82 o 
   2   2  11       85.11       69.88      4.20 o 
   3   2  11      162.35      177.70     18.35 o 
   4   2  11       11.02       15.49      3.80 o 
   5   2  11        5.55       11.26      4.37 o 
   6   2  11      135.12      168.00      5.48 o 
   7   2  11        6.50        7.98      3.97 o 
  -8   3  11        0.53        0.87      8.05 o 
  -7   3  11        9.54        6.62      8.09 o 
  -6   3  11        0.55       -3.60      3.60 o 
  -5   3  11        9.26        1.22      5.51 o 
  -4   3  11       43.02       29.81      5.77 o 
  -3   3  11       19.58       14.81      5.35 o 
  -2   3  11        0.01        2.22      3.68 o 
  -1   3  11       28.58       24.47      3.69 o 
   0   3  11        0.01       -2.01      2.77 o 
   1   3  11       93.78       99.24      5.31 o 
   2   3  11       17.29        6.50      3.58 o 
   3   3  11       52.26       33.84      3.79 o 
   4   3  11       83.03       98.98      6.65 o 
   5   3  11       58.44       53.55      6.09 o 
   6   3  11        0.31        6.71      6.24 o 
   7   3  11      140.43      116.56      7.36 o 
  -7   4  11       17.74       17.72      4.01 o 
  -6   4  11       71.84       59.74      6.69 o 
  -5   4  11       18.25        6.61      5.29 o 
  -4   4  11       12.01        8.54     10.38 o 
  -3   4  11        1.37        1.51      5.83 o 
  -2   4  11      193.83      196.15      7.93 o 
  -1   4  11       23.94       23.10      3.96 o 
   0   4  11        8.92        4.82      5.33 o 
   1   4  11       70.40       54.18      8.62 o 
   2   4  11       73.78       66.80     15.32 o 
   4   4  11       26.48       23.90      5.51 o 
   5   4  11       33.11       33.50      6.19 o 
   6   4  11       43.53       35.04      6.82 o 
  -6   5  11        0.00       -1.53      4.06 o 
  -5   5  11        9.78        0.83      3.78 o 
  -4   5  11        2.18       -1.20      3.94 o 
  -3   5  11        6.64        2.81      3.69 o 
  -2   5  11        3.41        9.49      5.06 o 
  -1   5  11       32.90       38.39      7.34 o 
   0   5  11       18.66        8.47      3.87 o 
   1   5  11        8.81        8.68      7.29 o 
   2   5  11        6.72        6.87      4.77 o 
   3   5  11        4.89        1.86      5.59 o 
   4   5  11       23.83       16.04      6.21 o 
  -3   6  11        0.03       -3.67      5.67 o 
  -2   6  11       47.25       52.44     14.13 o 
  -1   6  11       47.01       49.21      4.52 o 
   0   6  11        2.87        8.82      7.89 o 
   1   6  11       47.44       54.57     23.85 o 
  -6   0  12        1.76        6.43      5.76 o 
  -5   0  12       16.40       24.14      5.92 o 
  -4   0  12      171.40      163.63      7.19 o 
  -3   0  12       30.94       35.67      6.32 o 
  -2   0  12       27.11       22.41      5.85 o 
  -1   0  12       21.13       29.83      6.76 o 
   0   0  12       17.85       12.96      5.81 o 
   1   0  12       16.06        1.11      5.87 o 
   2   0  12       32.27       21.14      6.29 o 
   3   0  12       43.61       28.58      6.37 o 
   4   0  12        1.21        2.03      5.69 o 
   5   0  12       39.10       44.62      6.27 o 
  -6   1  12      166.55      190.99     22.99 o 
  -5   1  12       13.12        5.14      3.98 o 
  -4   1  12        0.01       -3.76      3.90 o 
  -3   1  12       64.99       75.64      5.95 o 
  -2   1  12       19.90       16.63      4.27 o 
  -1   1  12        1.54       -1.55      4.11 o 
   0   1  12       28.03       19.61      4.39 o 
   1   1  12       68.42       61.34      4.85 o 
   2   1  12      111.61      102.76      4.96 o 
   3   1  12       41.26       40.87      4.47 o 
   4   1  12        5.57        7.77      3.94 o 
   5   1  12       67.95       85.82     10.74 o 
  -5   2  12        6.12       -1.07      3.57 o 
  -4   2  12        5.81        1.66      4.49 o 
  -3   2  12        0.79       -1.98      3.62 o 
  -2   2  12       54.88       49.34      3.30 o 
  -1   2  12        1.54        4.35      4.06 o 
   0   2  12       13.22       15.64      3.95 o 
   1   2  12        6.84        5.85      3.97 o 
   2   2  12        0.04       -2.29      3.77 o 
   3   2  12        6.21        2.02      3.78 o 
   4   2  12        9.36        4.83      3.81 o 
  -4   3  12        0.35       -5.60      5.60 o 
  -3   3  12        1.34       -2.84      5.54 o 
  -2   3  12        1.29        4.52      3.62 o 
  -1   3  12       64.19       53.47      4.14 o 
   0   3  12        3.18        4.87      6.19 o 
   1   3  12        1.35        2.36      5.92 o 
   2   3  12        8.91        2.51      5.95 o 
   3   3  12        0.34       -3.29      6.10 o 
  -2   4  12        0.00        0.78      3.89 o 
  -1   4  12       11.14       17.90      4.23 o 
   0   4  12      131.05      122.08      7.82 o 
                                                 
